# Supplementary material for: Early Transcriptomic Response to OxLDL in Human Retinal Pigment Epithelial Cells
Source: Int J Mol Sci. 2020 Nov 21;21(22):8818. doi: 10.3390/ijms21228818 (PMC7700619; doi:10.3390/ijms21228818)
Supplement: Supplementary file 1 [file ijms-21-08818-s001.zip]

Archive with 1 entries (1 files):
- ijms-977684-supplementary.xlsx
