# Supplementary material for: Early Transcriptomic Response to OxLDL in Human Retinal Pigment Epithelial Cells
Source: Int J Mol Sci. 2020 Nov 21;21(22):8818. doi: 10.3390/ijms21228818 (PMC7700619; doi:10.3390/ijms21228818)
Supplement: Supplementary file 1 [file ijms-21-08818-s001.zip › ijms-977684-supplementary.xlsx]

## Sheet: 2h-oxLDL vs Control 
2h OxLDL 1	2h OxLDL 2	2h OxLDL 3	2h OxLDL 4	2h OxLDL 5	2h OxLDL 6	CT 1	CT 2	CT 3	CT 4	CT 5	CT 6	Gene Symbol	CT avg	2h OxLDL Avg	CT vs 2h OxLDL Difference	Fold Change	Ttest	FDR
12.5527	12.5388	12.4814	12.4936	12.6585	12.4598	13.9132	14.0847	13.8348	13.8249	13.9075	13.9453	UGCG	13.9184	12.5308	1.38759	2.61642	1.95896e-10	4.20157e-06
14.2526	14.3347	14.4194	14.433	14.3461	14.3662	13.522	13.5183	13.677	13.6582	13.6609	13.6072	NQO1	13.6073	14.3587	-0.751403	1.68343	3.90519e-09	2.79195e-05
9.36452	9.36565	9.23175	9.53054	9.63625	9.2307	11.2334	11.4432	11.1064	11.028	11.0783	11.3238	RNF145	11.2022	9.39323	1.80895	3.50387	2.88876e-09	3.09791e-05
10.2205	10.1313	10.3053	10.2868	10.1691	10.4619	8.45735	8.40843	8.62973	8.51203	8.80525	8.84521	GCLM	8.60967	10.2625	-1.65283	3.14449	3.24631e-08	0.000116045
13.7519	14.0105	13.9681	14.0332	13.5753	13.851	12.6125	12.3445	12.1449	12.2739	12.2678	12.0972	TSKU	12.2901	13.865	-1.57488	2.97911	3.14777e-08	0.000135027
12.47	12.3472	12.4439	12.7962	12.5563	12.5894	5.31982	6.45407	5.3536	5.42652	5.28903	5.2538	HMOX1	5.51614	12.5338	-7.01768	129.578	2.80609e-08	0.000150463
11.1919	11.2539	11.0414	11.311	11.1631	11.2603	12.0661	12.044	11.887	12.0034	11.9684	11.8251	INSIG1	11.9657	11.2036	0.76208	1.69593	6.8214e-08	0.000209008
13.2798	13.1482	13.2776	13.2612	13.3528	13.2486	14.2327	14.2801	14.0284	14.1302	14.1715	14.0172	HMGCS1	14.1433	13.2614	0.88197	1.84289	8.01875e-08	0.000214983
13.6804	13.6438	13.9094	13.8608	13.4548	13.7318	12.1624	11.9536	12.093	12.1644	12.1498	12.5828	PLIN2	12.1843	13.7135	-1.52918	2.88621	1.25786e-07	0.000299762
8.19611	7.95142	7.97011	7.98851	7.9773	7.59837	9.82104	10.1312	9.98571	9.44138	9.71455	10.1297	LPCAT1	9.8706	7.94697	1.92363	3.79376	1.57592e-07	0.000338003
11.8834	11.5593	11.4357	11.6849	11.399	11.4175	12.9219	12.9194	13.0205	12.9121	13.1486	12.7833	HMGCR	12.951	11.5633	1.38765	2.61651	1.98615e-07	0.000387263
11.0312	10.9674	10.8251	10.6751	10.8083	10.7103	7.70454	8.1322	8.54434	8.19535	8.28522	8.504	SLC7A11	8.22761	10.8362	-2.6086	6.09911	2.6295e-07	0.000469978
7.60871	7.95922	7.37005	7.71349	7.85504	8.28841	5.13825	5.41557	5.74331	4.58196	4.84598	5.09402	PDK4	5.13652	7.79915	-2.66264	6.33189	3.39491e-07	0.0005201
11.5693	11.6609	11.5712	12.3019	11.3966	11.322	9.26434	9.68913	9.19855	9.59259	9.46247	8.9844	ARRDC3	9.36525	11.637	-2.27174	4.82907	3.38228e-07	0.000558024
14.3029	14.1062	13.908	13.9826	13.9954	14.0707	14.9809	15.101	14.9231	15.095	15.0599	15.0715	LDLR	15.0386	14.061	0.97762	1.96921	5.84473e-07	0.000835718
10.0196	10.1832	10.1295	10.1701	9.9414	10.0075	11.0948	11.0591	11.0173	11.0126	11.0512	10.6918	B4GALT5	10.9878	10.0752	0.912605	1.88244	6.97538e-07	0.000935049
11.388	11.1471	11.0723	11.1113	10.9408	11.1139	8.91867	8.40795	8.83906	9.11252	9.19469	9.31724	OSGIN1	8.96502	11.1289	-2.16389	4.4812	1.59141e-06	0.00200779
14.3078	14.6028	14.6134	14.5805	14.3591	14.5376	13.9448	13.9148	13.7019	13.8421	13.8638	13.622	SLC3A2	13.8149	14.5002	-0.685318	1.60806	3.60241e-06	0.00429247
11.5166	11.2635	11.5052	11.495	11.5551	11.4381	12.4639	12.7959	12.2672	12.6291	12.4263	12.3443	ENC1	12.4878	11.4622	1.02553	2.0357	4.45048e-06	0.00502389
10.7257	10.6894	10.7622	10.9333	10.8876	10.9183	9.09008	9.61796	9.57498	9.70993	9.55617	9.69664	FBXO30	9.54096	10.8194	-1.27846	2.42581	4.88273e-06	0.00523624
10.2265	10.179	9.93636	10.1349	10.1678	10.0078	10.5707	10.8748	10.6713	10.768	10.8258	10.9632	YOD1	10.779	10.1087	0.670223	1.59132	5.46011e-06	0.0055766
11.9146	11.7916	11.6584	11.5632	11.7884	11.4436	12.6061	12.7013	12.6385	12.7644	12.6315	12.5459	STX3	12.648	11.6933	0.954653	1.93811	5.77704e-06	0.00563209
10.9022	10.6665	10.7339	10.8921	10.747	10.7862	10.0214	9.98212	10.219	10.2	10.1431	10.3588	IFRD1	10.1541	10.788	-0.633889	1.55174	7.76627e-06	0.00724222
9.50157	8.88502	9.15345	8.91865	9.0417	9.02234	9.92311	9.99518	10.2255	10.1958	10.143	10.2665	DBF4	10.1248	9.08712	1.03773	2.05299	8.69952e-06	0.00777448
13.5009	13.13	13.2295	13.0617	13.7496	13.2703	14.0515	14.7072	14.4204	14.5383	14.5773	14.5992	CYR61	14.4823	13.3237	1.15867	2.23251	1.00182e-05	0.00859486
10.0426	10.2792	10.3046	10.2608	10.4058	10.491	8.53514	9.03166	8.17901	8.86722	8.61795	8.16623	TRIM16L	8.5662	10.2973	-1.73114	3.31991	1.35965e-05	0.0108007
9.13986	9.60133	9.48948	9.2886	9.18692	9.4993	10.55	10.1548	10.0622	10.0694	10.3116	10.1628	COL4A3BP	10.2185	9.36758	0.850888	1.80361	1.34766e-05	0.0111172
11.8349	11.9213	11.9369	11.8742	12.1881	12.064	12.5031	12.5059	12.551	12.5453	12.6957	12.5479	SNAPC1	12.5581	11.9699	0.588223	1.50339	1.5456e-05	0.0118393
11.7911	11.6404	11.7293	11.9632	12.0403	11.7165	11.0847	11.1678	11.3359	11.259	11.1288	11.0325	HSPA1B	11.1681	11.8134	-0.645328	1.5641	1.62453e-05	0.0120148
9.86583	9.78854	9.92407	9.72199	9.79181	9.51	9.16628	8.96616	9.1957	8.916	9.17692	9.30191	FANCF	9.12049	9.76704	-0.646544	1.56541	1.70386e-05	0.0121814
9.66215	10.2657	10.4748	10.3004	9.6695	9.50858	8.426	8.20989	7.8989	8.08882	8.16208	7.95361	AVPI1	8.12322	9.98019	-1.85697	3.62247	2.02914e-05	0.014039
10.1544	10.098	10.0983	10.2195	10.2022	10.2433	10.8133	10.8386	10.6916	11.0185	11.0341	10.7072	FAM102B	10.8506	10.1693	0.681287	1.60357	2.17502e-05	0.0145781
12.9363	12.6978	12.4456	12.6004	12.3584	12.6261	13.6287	13.5368	13.5881	13.5901	13.4552	13.6526	FOSL1	13.5752	12.6108	0.96446	1.95133	2.64127e-05	0.0171666
14.4082	14.4623	14.3414	14.5088	14.0846	14.173	13.6825	13.8592	13.5055	13.519	13.2698	13.5436	TOB1	13.5633	14.3297	-0.76645	1.70108	3.10802e-05	0.0196061
12.8544	12.4458	12.2602	12.1097	12.5214	12.5474	13.3936	13.159	13.3906	13.5507	13.4942	13.5652	TRIM59	13.4256	12.4565	0.969063	1.95757	4.25005e-05	0.0239882
10.8189	10.547	10.812	10.8546	11.0062	10.3701	11.3873	11.4674	11.5612	11.881	11.5545	11.8854	SPTLC2	11.6228	10.7348	0.887998	1.85061	4.23714e-05	0.0245616
6.45757	7.10636	7.06643	7.3318	6.28719	6.54217	5.02102	5.17782	5.11989	5.03754	4.72877	4.87788	IL1RN	4.99382	6.79859	-1.80477	3.49372	4.15424e-05	0.02475
5.5145	5.57468	5.76303	5.90165	5.49038	5.06383	6.75523	6.75894	6.78329	6.62396	7.11056	6.21363	GRAMD4	6.7076	5.55135	1.15626	2.22878	4.04279e-05	0.0247742
8.90387	8.59455	8.33755	8.70999	8.20237	8.63436	9.53003	9.13499	9.71508	9.47168	9.46356	9.77963	CENPA	9.51583	8.56378	0.952051	1.93462	4.8976e-05	0.0269343
9.39677	9.49546	9.33967	8.99255	9.11082	8.81119	9.98879	9.94288	9.94298	10.3044	10.1833	10.299	SPRY1	10.1102	9.19108	0.919158	1.89101	6.68301e-05	0.0349603
9.33418	9.82827	9.87142	9.55247	9.46781	9.54752	8.62068	8.8802	8.59236	8.8499	8.80665	9.15714	CEBPB	8.81782	9.60028	-0.782458	1.72006	6.52959e-05	0.0350116
11.2076	11.0708	11.0137	10.4791	11.0995	11.0217	11.6654	11.6691	12.3304	11.8733	12.0913	12.091	ADAMTS1	11.9534	10.9821	0.971338	1.96066	7.29653e-05	0.037261
8.86793	8.9608	8.45507	8.94236	8.39481	8.45937	9.70067	9.86808	9.46293	9.29695	9.59737	9.63291	RUBCN	9.59315	8.68006	0.913094	1.88308	8.19816e-05	0.0399623
9.33301	9.89666	9.92044	10.1461	9.83721	9.56292	8.63388	8.13841	8.55706	9.03177	8.96235	8.55878	PLPP3	8.64704	9.78272	-1.13568	2.19722	8.10511e-05	0.0404275

## Sheet: 4h-LDL vs Control
4h LDH 1	4h LDH 2	4h LDL 3	4h LDL 4	4h LDL 5	4h LDL 6	CT 1	CT 2	CT 3	CT 4	CT 5	CT 6	Gene Symbol	CT Avg	4h LDL Avg	CT vs 4h LDL Difference	Fold Change	Ttest	FDR
15.7326	15.6612	15.7522	15.657	15.9077	15.7797	14.8479	14.9557	15.0151	14.9482	15.0355	15.1067	TMEM179B	14.9849	15.7484	-0.763525	1.69763	4.56474e-08	0.000979046
11.7131	11.4951	11.6847	11.4966	11.4327	11.5432	10.3577	10.68	10.653	10.5662	10.4286	10.653	EHD3	10.5564	11.5609	-1.00449	2.00623	8.95505e-08	0.00096034
13.1872	13.2956	13.2449	13.1687	13.2207	13.4467	14.0012	14.3124	14.1257	14.1445	13.9985	14.1525	DHRS3	14.1225	13.2607	0.861828	1.81734	1.01906e-07	0.00072856
10.7592	11.0485	11.0117	11.0459	10.9434	10.9801	10.118	10.3411	10.1522	10.2384	10.1952	10.0935	CTDSPL	10.1897	10.9648	-0.77506	1.71126	1.38052e-07	0.000740237
11.8531	11.7404	11.8054	11.7919	11.9547	11.7313	10.7668	10.8972	10.9454	11.0273	10.686	10.9896	LHFP	10.8854	11.8128	-0.927408	1.90186	3.24277e-07	0.00139102
9.08925	9.06323	9.18422	9.16341	9.21014	9.07669	8.45215	8.41116	8.29678	8.42645	8.20716	8.48437	PROSER3	8.37968	9.13116	-0.75148	1.68352	3.4447e-07	0.00123136
12.9372	12.8329	12.7339	12.8484	12.6791	12.8512	12.3179	12.1706	12.1703	12.1075	12.3319	12.1178	FAM65A	12.2027	12.8138	-0.611107	1.52743	6.29261e-07	0.00192805
13.0493	12.9913	13.2256	13.1479	13.0221	13.0805	12.31	12.6042	12.5765	12.5162	12.5085	12.4671	CCDC92	12.4971	13.0861	-0.589043	1.50425	1.16712e-06	0.00312906
9.36947	8.83014	9.30605	9.25719	8.68694	9.12406	7.65526	7.47104	7.72378	7.2725	6.93275	7.57901	HMOX1	7.43906	9.09564	-1.65659	3.1527	1.5715e-06	0.00374506
11.4896	11.3848	11.2973	11.5313	11.2088	11.2143	10.1192	10.3401	10.386	10.001	9.76932	10.1527	PORCN	10.1281	11.3543	-1.22628	2.33963	2.61467e-06	0.00560794
9.7892	9.78238	9.87045	9.8951	9.70853	9.87034	10.7679	10.8579	10.6037	10.8869	10.8709	11.1196	HMGCS1	10.8511	9.81933	1.03181	2.04459	3.41689e-06	0.00666232
6.09451	6.43154	6.58966	6.38312	6.22734	6.12937	7.16967	7.43002	7.45652	7.23045	7.51626	7.80334	NUDT6	7.43438	6.30926	1.12512	2.1812	3.71151e-06	0.0066337
11.9858	12.1553	12.1241	12.0821	12.032	11.8404	11.3511	11.3743	11.2111	11.1774	10.9359	11.3248	MYD88	11.2291	12.0366	-0.8075	1.75018	4.1058e-06	0.00677393
11.445	11.7737	11.6648	11.7274	11.7671	11.7066	11.0184	11.1784	11.0282	11.0498	11.1678	10.8363	LCORL	11.0465	11.6808	-0.634285	1.55217	4.55925e-06	0.00698478
15.9906	16.0775	16.0463	16.0286	15.9776	15.8677	15.4131	15.3642	15.3673	15.5067	15.1621	15.4917	RAB7A	15.3842	15.9981	-0.613888	1.53038	5.67625e-06	0.00811629
8.17759	8.13588	8.33665	8.37295	8.16227	8.3081	8.88286	8.71598	8.65357	8.89337	8.96705	8.9445	SNRNP40	8.84289	8.24891	0.593983	1.50941	6.42273e-06	0.00860968
8.15531	8.14857	7.94123	8.18841	8.05036	7.97856	8.57165	8.79811	8.64963	8.9847	8.85992	8.88457	INSIG1	8.79143	8.07707	0.714354	1.64075	7.36645e-06	0.00929386
5.47266	5.27374	5.56453	5.49709	5.25681	5.1184	4.66137	4.78643	4.53336	4.385	4.45821	4.62823	PI3	4.57543	5.36387	-0.788438	1.7272	8.01458e-06	0.00954982
10.6341	10.8184	10.4373	10.6992	10.8125	10.5728	9.79852	9.97228	9.9201	10.2253	9.91409	9.8251	STC2	9.94257	10.6624	-0.719826	1.64698	8.40115e-06	0.00948357
10.3355	10.3369	10.4276	10.5365	10.1448	10.1109	11.0853	11.0579	11.0354	11.1805	10.8116	11.1045	LDLR	11.0458	10.3154	0.730488	1.6592	8.66796e-06	0.00929552
12.6184	12.6422	12.7319	12.5693	12.7887	12.5768	11.6919	11.891	11.8134	11.7727	11.5341	12.053	EDA2R	11.7927	12.6545	-0.861832	1.81734	9.5216e-06	0.00972473
14.7267	14.8594	14.7242	14.9869	14.862	14.8615	14.0763	14.013	14.2683	14.0965	14.4345	14.064	P3H2	14.1588	14.8368	-0.678028	1.59995	1.69655e-05	0.0165398
11.7566	11.8527	11.5119	11.8897	11.8055	11.7325	12.2638	12.5746	12.4743	12.4226	12.8087	12.423	NR2F1	12.4945	11.7582	0.73633	1.66593	2.17217e-05	0.020256
8.70838	8.29202	8.4337	8.50547	8.39848	8.70266	7.82133	7.85943	8.04581	7.61925	7.87088	7.78261	TSPAN10	7.83322	8.50679	-0.673569	1.59501	2.37077e-05	0.0211868
9.81743	9.79208	9.79148	9.48822	9.6197	9.77699	10.9469	10.8922	10.4362	10.5613	10.9162	11.1279	HMGCR	10.8135	9.71432	1.09916	2.1423	2.56983e-05	0.0220471
9.75205	9.94296	9.84517	9.84581	9.69995	9.55989	10.4382	10.5649	10.5938	10.7396	10.7573	10.2254	ORAOV1	10.5532	9.77431	0.778896	1.71582	2.75622e-05	0.0227367
7.76335	7.33204	7.66533	7.53032	7.59082	7.5227	6.64313	6.76676	7.03221	7.04037	7.00555	6.9714	FAM110B	6.9099	7.56743	-0.657525	1.57737	2.83377e-05	0.0225106
8.10101	7.76534	7.78218	7.92804	7.79163	8.09744	8.64235	8.66342	8.39082	8.46601	8.47545	8.43939	TRAPPC4	8.51291	7.91094	0.60197	1.51779	3.08412e-05	0.0236244
11.7306	11.6518	11.6844	11.6767	11.6067	11.7368	10.9271	11.1026	11.253	10.848	11.0162	11.0191	PHF21A	11.0277	11.6812	-0.653488	1.57297	3.11139e-05	0.0230114
9.25452	9.09187	9.0224	9.13297	9.3087	9.27535	8.44685	8.79621	8.50325	8.74069	8.40154	8.48071	LMLN	8.56154	9.18097	-0.619428	1.53627	3.65001e-05	0.0260951
14.2471	14.0391	13.9295	14.1306	14.0585	13.8809	13.4351	13.2216	13.045	13.2024	13.0927	13.5839	ADIPOR1	13.2634	14.0476	-0.784168	1.7221	3.66841e-05	0.0253807
11.5152	11.7154	11.7074	11.8117	11.5549	11.3424	12.2497	12.2546	12.448	12.2052	12.0463	12.1926	TCEB2	12.2327	11.6078	0.624913	1.54212	4.41473e-05	0.0295898
12.6146	12.6263	12.7362	12.8439	12.8602	12.5901	11.8747	12.143	12.0935	11.9172	11.7772	12.2872	PRR14	12.0155	12.7119	-0.6964	1.62046	5.00749e-05	0.0325457
10.9976	10.8272	10.9352	10.8859	10.9866	10.7131	10.1556	10.4851	10.4037	10.0099	10.265	10.1047	WASF1	10.2373	10.891	-0.653623	1.57311	6.0008e-05	0.0378545
10.8832	11.0531	11.1801	11.1935	10.9077	11.2747	10.4484	10.2235	10.4951	10.4368	10.4568	10.7367	CPSF7	10.4662	11.082	-0.615833	1.53244	6.37204e-05	0.0390479
8.33487	8.18074	8.0756	8.2902	8.16592	8.22026	7.44485	7.35964	7.72512	7.39904	7.8006	7.55776	GCLM	7.54784	8.21127	-0.66343	1.58384	6.48474e-05	0.0386346
4.36359	4.19783	4.54501	4.54476	4.72672	4.42078	5.41127	5.22595	5.09796	5.16817	4.83106	5.14685	HIST1H4I	5.14688	4.46645	0.68043	1.60262	8.32835e-05	0.0482774
9.93575	9.9376	9.51636	9.95279	9.63571	9.83078	9.08152	9.32053	9.13034	9.12986	8.98912	8.66844	ATP8B2	9.0533	9.8015	-0.748196	1.67969	8.4469e-05	0.0476761

## Sheet: 4h-oxLDL vs Control 
4h OxLDL 1	4h OxLDL 2	4h OxLDL 3	4h OxLDL 4	4h OxLDL 5	4h OxLDL 6	CT 1	CT 2	CT 3	CT 4	CT 5	CT 6	Gene Symbol	CT Avg	4h OxLDL Avg	CT vs 4h OxLDL Difference	Fold Change	Ttest	FDR
14.9872	14.7046	14.6176	14.893	14.8894	14.7266	5.31982	6.45407	5.3536	5.42652	5.28903	5.2538	HMOX1	5.51614	14.8031	-9.28693	624.661	7.67407e-09	1.37161e-05
13.3537	13.4497	13.1419	13.4369	13.5263	13.4851	7.70454	8.1322	8.54434	8.19535	8.28522	8.504	SLC7A11	8.22761	13.3989	-5.17134	36.0352	2.43652e-09	6.53231e-06
12.6283	12.3579	12.4456	12.9452	12.9296	12.9377	8.53514	9.03166	8.17901	8.86722	8.61795	8.16623	TRIM16L	8.5662	12.7074	-4.14119	17.6451	1.62801e-09	5.81959e-06
12.0186	10.989	11.1624	11.6464	11.4325	10.985	14.9809	15.101	14.9231	15.095	15.0599	15.0715	LDLR	15.0386	11.3723	3.66624	12.6955	2.2467e-06	0.000642495
9.1117	9.31072	9.02204	9.19663	9.39812	9.72943	12.9219	12.9194	13.0205	12.9121	13.1486	12.7833	HMGCR	12.951	9.29477	3.65618	12.6073	4.56615e-09	9.79347e-06
11.3223	10.8316	10.5588	10.9853	10.8893	10.9487	14.6822	15.183	14.0864	14.7149	14.719	13.9876	BHLHE40	14.5622	10.9227	3.6395	12.4623	1.62286e-07	9.40734e-05
11.0176	10.7652	10.5054	10.8371	11.0385	10.5607	14.2327	14.2801	14.0284	14.1302	14.1715	14.0172	HMGCS1	14.1433	10.7874	3.35592	10.2384	4.16884e-09	9.93481e-06
11.6606	11.7808	11.9173	12.0379	11.8852	11.9517	8.45735	8.40843	8.62973	8.51203	8.80525	8.84521	GCLM	8.60967	11.8722	-3.26257	9.59693	4.32189e-11	4.63479e-07
6.84877	6.2301	6.35459	7.0614	6.60731	6.85004	9.50692	9.73961	9.78946	9.77121	9.35693	9.7589	PFKFB4	9.65384	6.6587	2.99514	7.97308	5.2187e-08	4.47723e-05
6.3791	5.98648	6.0647	5.88232	5.88821	5.84783	9.68483	9.80341	8.2969	9.5409	8.46258	8.13986	EGR1	8.98808	6.00811	2.97997	7.88972	0.000126017	0.0102769
8.23986	7.78637	8.2732	8.35959	7.80108	7.68896	5.13825	5.41557	5.74331	4.58196	4.84598	5.09402	PDK4	5.13652	8.02484	-2.88833	7.40412	1.82857e-07	0.000100562
11.6953	12.0758	11.8239	11.8789	11.6722	11.8503	8.91867	8.40795	8.83906	9.11252	9.19469	9.31724	OSGIN1	8.96502	11.8327	-2.86771	7.29904	2.36311e-07	0.00012671
11.1683	11.055	11.1056	11.3236	11.5273	11.3757	8.46647	8.36413	8.43989	8.75264	8.51574	8.76749	AKR1C3	8.55106	11.2593	-2.70821	6.53511	1.29838e-10	9.28259e-07
9.18079	8.79793	8.50594	9.25772	8.52223	8.86826	11.2334	11.4432	11.1064	11.028	11.0783	11.3238	RNF145	11.2022	8.85548	2.3467	5.08661	4.89317e-07	0.000214181
10.1446	9.84121	9.87866	9.29601	9.64375	9.87308	12.3034	12.6047	11.6732	12.083	12.1695	11.5284	SEMA7A	12.0604	9.77955	2.28081	4.85951	1.17179e-06	0.000392696
9.62945	9.90793	9.63043	9.92258	9.72795	9.52662	12.0661	12.044	11.887	12.0034	11.9684	11.8251	INSIG1	11.9657	9.72416	2.24151	4.72893	1.84626e-09	5.65695e-06
6.20551	6.80982	6.62561	6.36617	6.52603	6.43702	8.98757	9.77083	8.00781	9.06546	8.72519	7.81689	JUNB	8.72896	6.49503	2.23393	4.70414	0.000392417	0.0237756
5.95447	6.04716	6.43168	6.14616	6.11932	5.59532	7.99346	8.45286	7.70146	8.3978	8.36455	8.10025	SLCO4C1	8.1684	6.04902	2.11938	4.34506	1.45611e-07	8.67515e-05
10.2648	9.8934	10.4113	10.181	10.0084	10.3387	7.87078	7.82345	8.44238	8.06973	8.03435	8.38072	LURAP1L	8.10357	10.1829	-2.07937	4.22623	4.6692e-08	4.35413e-05
14.3428	14.0999	13.9247	14.3432	14.1913	13.9982	12.1624	11.9536	12.093	12.1644	12.1498	12.5828	PLIN2	12.1843	14.15	-1.96568	3.90596	1.16477e-08	1.66547e-05
6.80802	7.19412	6.99819	7.35901	6.65334	6.71546	5.02102	5.17782	5.11989	5.03754	4.72877	4.87788	IL1RN	4.99382	6.95469	-1.96087	3.89296	3.83952e-07	0.000183
11.7168	11.2218	11.1241	11.1857	10.7459	10.7155	13.6678	13.5462	12.4752	13.1337	13.0276	12.4608	CCL2	13.0519	11.1183	1.93358	3.82003	3.50499e-05	0.0041305
10.8136	10.2883	9.88464	10.5693	10.171	9.8792	12.2031	12.3565	11.7403	12.4394	12.2718	11.9739	DUSP5	12.1642	10.2677	1.89649	3.72306	3.16695e-06	0.000838578
8.7106	8.62664	8.33898	8.67783	8.41464	8.35132	10.5739	10.9909	10.1131	10.4854	10.1567	10.0634	DLC1	10.3972	8.52	1.87723	3.6737	6.80141e-06	0.00132615
6.09207	5.55469	5.40895	6.07277	6.69781	6.30273	8.31901	8.93613	6.97959	8.25898	7.60468	7.17763	HES1	7.87934	6.0215	1.85783	3.62463	0.000774741	0.0397527
7.56876	8.25021	7.71655	8.1549	8.25148	8.32088	9.82104	10.1312	9.98571	9.44138	9.71455	10.1297	LPCAT1	9.8706	8.0438	1.8268	3.5475	1.04398e-06	0.000367069
11.0016	10.9063	11.2007	11.4272	11.0999	11.2411	9.36768	9.37856	9.28407	9.11906	9.62553	9.14991	GCLC	9.3208	11.1461	-1.82534	3.54389	9.78641e-09	1.49928e-05
11.4034	11.3574	11.1464	11.5046	11.3027	11.3677	9.09008	9.61796	9.57498	9.70993	9.55617	9.69664	FBXO30	9.54096	11.347	-1.80609	3.49693	2.76153e-07	0.000141022
15.3741	15.4096	15.4459	15.434	15.3692	15.3002	13.522	13.5183	13.677	13.6582	13.6609	13.6072	NQO1	13.6073	15.3888	-1.78155	3.43796	1.73994e-12	3.73183e-08
7.33773	7.38713	7.30493	7.63149	7.34614	7.33529	8.87305	9.44406	9.13288	9.55828	9.00035	8.91332	CSRNP1	9.15366	7.39045	1.76321	3.39452	3.27141e-06	0.000855673
7.33088	7.97152	7.55482	7.36803	6.99965	6.8021	9.29098	9.07837	8.58051	9.01804	9.10726	9.21568	IER2	9.04847	7.33783	1.71064	3.27306	2.01401e-05	0.00284188
10.9211	10.8988	10.6449	10.924	10.8802	10.5727	12.5058	12.4019	12.5013	12.5688	12.4637	12.5909	SQLE	12.5054	10.807	1.69843	3.24548	6.11004e-08	4.68029e-05
11.3478	11.5523	11.6221	11.1124	11.3714	11.3151	13.4438	13.5025	12.8063	13.034	12.9898	12.6829	GLIS2	13.0765	11.3868	1.6897	3.2259	5.67912e-06	0.00117121
13.9009	14.1028	14.148	13.8699	13.8007	13.9723	12.6125	12.3445	12.1449	12.2739	12.2678	12.0972	TSKU	12.2901	13.9658	-1.67564	3.1946	1.58037e-08	2.11849e-05
7.1781	7.04587	7.4828	7.16713	6.92747	6.85793	8.57449	9.25503	8.84328	8.98359	8.76728	8.24587	DACT1	8.77826	7.10988	1.66837	3.17856	5.61361e-06	0.00116894
8.50166	8.57338	8.00383	8.8707	8.6603	8.86187	10.1895	10.2938	10.1867	10.0848	10.1579	10.4019	PNPLA3	10.2191	8.57862	1.6405	3.11773	1.66197e-05	0.00245834
6.61161	7.33873	6.89584	7.04988	6.98964	7.57836	8.69225	8.73313	8.37113	9.00373	8.74179	8.55299	PDGFB	8.6825	7.07734	1.60516	3.04229	7.08216e-06	0.00135623
7.75855	8.43938	8.8956	7.52689	7.84127	8.3675	9.73677	10.4801	9.16663	9.94103	9.77059	9.27321	NPPB	9.72805	8.1382	1.58985	3.01019	0.00024775	0.0167099
13.5172	13.8614	13.9538	13.5665	13.9061	14.0822	12.3636	12.745	11.8405	12.4709	12.4453	11.8568	DIO2	12.287	13.8145	-1.52749	2.88284	1.73768e-05	0.00253536
5.29935	5.19959	4.91872	4.86213	4.72044	5.12674	6.90233	6.70398	6.56576	7.0313	5.91873	6.14401	SPRY4	6.54435	5.02116	1.52319	2.87426	8.79289e-05	0.00785791
8.51394	8.7738	8.42279	8.6771	8.92559	8.75126	9.78898	10.1137	10.1799	10.4076	10.3447	10.3459	MB21D2	10.1968	8.67741	1.51938	2.86668	2.72718e-07	0.000142665
10.3495	10.3891	10.3639	10.1823	10.0538	10.1512	11.9133	12.0826	11.593	11.4083	11.787	11.7131	KCTD11	11.7495	10.2483	1.50126	2.83089	8.87539e-07	0.000328206
4.16575	5.00209	5.53186	4.96044	4.82564	4.96185	5.94806	7.28884	5.79643	6.70648	6.42799	6.27031	ID1	6.40635	4.90794	1.49841	2.82531	0.000421871	0.0251341
9.27654	9.41964	9.65251	9.58026	9.37304	9.34655	7.5699	7.89284	8.09679	7.90059	7.82898	8.42104	SRXN1	7.95169	9.44142	-1.48974	2.80838	5.81141e-06	0.00117588
7.88039	7.38475	7.86945	8.03278	7.68626	7.52708	9.22689	8.66239	9.80893	9.01025	9.31597	9.291	LIPG	9.21924	7.73012	1.48912	2.80717	2.73246e-05	0.00350933
12.6031	13.0234	13.2422	12.4632	12.3088	12.3092	11.7683	11.1681	10.9666	10.9959	11.0533	11.097	EPHX1	11.1749	12.6583	-1.48342	2.7961	3.31262e-05	0.00403688
14.0945	14.2423	14.4241	14.3537	14.0414	14.1932	15.5748	15.6927	15.714	15.7801	15.7626	15.7103	IDI1	15.7057	14.2249	1.48085	2.79114	6.02694e-08	4.78762e-05
13.1662	12.6384	12.6437	13.1124	13.0655	13.0292	14.2676	14.3552	14.4744	14.396	14.5092	14.5111	ELOVL6	14.4189	12.9426	1.47636	2.78246	3.54209e-06	0.00088338
12.8271	12.3582	12.0077	12.1555	11.6454	11.6183	13.6287	13.5368	13.5881	13.5901	13.4552	13.6526	FOSL1	13.5752	12.102	1.4732	2.77637	0.00044792	0.026106
9.2549	9.92047	9.61674	9.75663	9.33881	9.58462	8.426	8.20989	7.8989	8.08882	8.16208	7.95361	AVPI1	8.12322	9.57869	-1.45547	2.74247	9.00136e-07	0.000327222
11.3025	11.0026	10.9553	11.2157	11.5003	11.3479	12.173	12.781	12.6882	12.8437	12.8048	12.5746	ETS1	12.6442	11.2207	1.42346	2.68227	1.11468e-06	0.000379486
12.6482	13.178	12.9119	12.5328	12.3638	12.4825	14.2046	13.5103	14.2944	13.8498	14.0297	14.7117	KRTAP2-3	14.1001	12.6862	1.41389	2.66455	7.08459e-05	0.00681392
12.2108	11.6348	11.5061	11.8821	11.8026	11.7616	10.3385	10.4221	10.2822	10.3663	10.2493	10.6768	SLC6A6	10.3892	11.7997	-1.41046	2.65823	1.22423e-06	0.000403958
9.80122	9.54049	9.52526	9.92329	9.79922	10.0867	10.9509	11.4578	11.0868	11.1805	11.3171	11.1386	SMAD7	11.1886	9.77936	1.40926	2.65601	3.45973e-07	0.000168646
13.3657	13.1877	13.255	13.2376	13.2533	13.0821	14.7141	14.4285	14.6064	14.7134	14.6273	14.7415	FASN	14.6385	13.2302	1.40831	2.65425	1.00698e-09	4.31954e-06
8.93968	9.74783	9.82352	9.69489	9.88674	10.204	8.0016	7.69558	8.66784	8.10204	8.24135	9.14174	TXNIP	8.30836	9.71611	-1.40775	2.65323	0.000477986	0.0275587
11.0863	11.0429	10.8851	11.0019	11.2523	11.3728	12.4639	12.7959	12.2672	12.6291	12.4263	12.3443	ENC1	12.4878	11.1069	1.38086	2.60424	1.63903e-07	9.25105e-05
11.7883	12.0247	12.0716	11.5058	11.204	11.6954	13.0914	12.7713	13.3632	12.6235	12.8721	13.7047	KRTAP2-1	13.071	11.715	1.35604	2.55981	9.61215e-05	0.00844924
8.65939	8.44841	8.56026	8.53396	8.66501	8.7659	9.97431	9.7566	10.3562	9.86895	9.70797	10.0993	MVK	9.96056	8.60549	1.35507	2.55809	4.32234e-06	0.000986229
7.71485	7.58896	7.32058	8.01176	7.28007	7.79552	9.02961	9.16142	8.74362	9.10014	8.87434	8.80104	HIC1	8.95169	7.61862	1.33307	2.51939	7.70806e-06	0.00138926
11.2307	11.5227	11.5638	10.727	10.8522	11.1086	12.5229	12.111	12.7163	12.1256	12.3667	13.1514	KRTAP2-2	12.499	11.1675	1.33147	2.51658	0.000105024	0.00904644
10.5311	10.7761	10.7021	10.5556	10.5901	10.6458	12.0698	11.8611	11.8972	12.0803	11.9874	11.882	ACACA	11.963	10.6335	1.3295	2.51315	3.40297e-10	1.82467e-06
8.94087	8.76072	9.09464	8.97728	8.36214	8.27978	10.2526	10.3551	9.95645	10.0939	9.9398	9.75882	ZC3H12A	10.0594	8.7359	1.32354	2.50279	2.93581e-05	0.00370395
12.7903	12.7223	12.5713	12.4854	12.7495	12.6701	11.7878	11.8493	11.1243	11.0244	11.2924	11.0103	GABARAPL1	11.3481	12.6648	-1.31672	2.49099	0.000195496	0.0141178
9.25201	8.26337	8.49546	9.34657	9.33926	9.52418	10.1212	10.8607	10.1609	10.3381	10.4643	10.1612	KLF9	10.3511	9.03681	1.31426	2.48675	0.00071625	0.0374686
8.77876	8.91355	9.39798	8.986	9.18294	8.85422	7.52058	7.65937	7.64878	7.67032	7.53412	8.22536	SETDB2	7.70976	9.01891	-1.30915	2.47796	3.76937e-06	0.000888411
9.83433	9.32459	9.70954	9.86449	9.83752	9.51043	11.0948	11.0591	11.0173	11.0126	11.0512	10.6918	B4GALT5	10.9878	9.68015	1.30766	2.4754	8.60555e-07	0.00032381
6.62379	6.63697	6.7984	6.09135	6.6404	6.2507	7.64834	7.48888	8.15117	8.15289	7.93484	7.45277	FAM117A	7.80482	6.50693	1.29788	2.45868	2.13103e-05	0.00298734
10.1854	10.0056	10.0996	10.5049	10.3423	9.99954	11.3727	11.3595	11.7422	11.4766	11.4656	11.4917	HSD17B7	11.4847	10.1896	1.29517	2.45407	4.36049e-07	0.000198987
11.5788	11.5549	11.6095	11.7093	11.8187	11.5374	9.90506	10.4621	10.2256	10.4023	10.4603	10.5908	CSF1	10.341	11.6348	-1.29372	2.45159	7.70172e-06	0.00139988
10.0992	9.51049	9.45941	9.58352	9.98004	9.97658	10.6417	11.4601	10.8389	11.2494	11.1382	10.9828	LIF	11.0518	9.7682	1.28365	2.43453	1.59033e-05	0.00238527
11.3707	11.8135	11.722	11.0253	11.2556	11.2694	12.5672	12.0741	12.9191	12.6526	12.6057	13.3166	KRTAP2-4	12.6892	11.4094	1.27979	2.42803	0.000157878	0.0121805
8.29862	8.13778	8.41389	7.61291	7.66455	7.60794	9.26862	10.0269	8.97404	9.36505	9.01358	8.67615	HBEGF	9.22073	7.95595	1.26478	2.40291	0.000452201	0.026284
10.1007	9.78657	9.6091	9.96767	9.96199	9.75546	11.3667	11.8513	10.4778	11.1969	11.1573	10.6622	SKIL	11.1187	9.86358	1.25514	2.38691	0.000942894	0.0470307
9.5775	9.52573	10.2231	9.2516	9.43589	9.64448	8.78916	8.44311	8.44691	8.50153	7.89148	8.06959	CYP1A1	8.35697	9.60971	-1.25274	2.38294	5.75988e-05	0.00588276
10.9697	10.4024	10.0842	11.2805	11.3671	10.8595	11.7871	12.2174	12.3606	12.0965	11.9106	12.025	KIFC1	12.0662	10.8272	1.23897	2.36029	0.000960812	0.0474827
10.65	10.3797	9.71357	10.2329	9.99031	9.52766	11.4212	11.1693	11.2091	11.5369	11.2141	11.3542	PLAU	11.3175	10.0824	1.2351	2.35398	0.000441623	0.0258091
9.74326	9.49983	9.55058	9.77196	9.67729	9.87755	10.9059	11.1606	10.8005	11.0168	10.8276	10.7805	STARD4	10.9153	9.68674	1.2286	2.3434	4.38277e-08	4.47627e-05
8.53255	8.94941	9.22699	8.40018	8.87162	8.87762	7.39465	8.06636	7.06914	7.88446	7.6763	7.43757	BMP6	7.58808	8.80973	-1.22165	2.33213	9.40249e-05	0.00829896
9.97973	9.54586	9.86389	9.78177	9.47068	9.50425	10.8183	10.5926	10.6901	11.283	11.054	11.0253	IFIT3	10.9105	9.69103	1.21951	2.32868	5.52308e-06	0.00116136
12.0194	12.4413	12.4518	12.4093	12.4681	12.5093	11.0847	11.1678	11.3359	11.259	11.1288	11.0325	HSPA1B	11.1681	12.3832	-1.21507	2.32152	4.43197e-07	0.000198035
11.1399	10.6623	11.0731	10.7584	10.3906	10.8671	12.3509	12.2587	12.0871	12.0493	11.9488	11.4739	MN1	12.0281	10.8153	1.21287	2.31798	3.19221e-05	0.00398061
10.4631	11.3643	11.0528	10.757	10.7842	10.3299	12.1883	12.4771	11.6338	12.0237	11.9979	11.6336	MIDN	11.9924	10.7919	1.20052	2.29823	0.0001692	0.0129146
16.2696	16.1773	16.3685	16.1178	16.1041	16.0887	17.468	17.3692	17.3553	17.3254	17.3372	17.4205	MSMO1	17.3793	16.1877	1.19162	2.28409	3.60651e-08	4.07118e-05
6.65941	6.77688	7.71521	7.4161	7.55306	7.05117	5.81465	5.825	6.35046	6.08031	6.53152	5.44327	PELI2	6.00754	7.19531	-1.18777	2.278	0.000577225	0.0320734
10.182	10.3684	10.2804	10.3491	10.8487	10.5973	11.3873	11.4674	11.5612	11.881	11.5545	11.8854	SPTLC2	11.6228	10.4376	1.18516	2.27388	4.77349e-06	0.00105548
8.83796	8.60926	9.0145	9.08282	8.73484	8.41183	7.67927	8.47715	7.23369	7.54443	7.50838	7.14331	SLC7A8	7.59771	8.78187	-1.18416	2.27232	0.000774285	0.0398246
10.2485	9.36121	9.28996	10.1519	9.96979	9.96249	10.9859	11.4705	10.8373	11.1216	10.9595	10.6963	SIK1	11.0118	9.83063	1.18121	2.26766	0.000254794	0.0170775
8.51872	8.07473	8.41648	8.49972	8.80513	8.60657	9.61977	9.66071	9.58652	9.81423	9.60032	9.63727	TRIM6	9.65314	8.48689	1.16625	2.24427	2.51603e-05	0.00337273
8.60521	8.13799	8.5838	8.93451	8.91286	8.14153	9.65402	9.5083	9.62972	9.86575	9.83042	9.80917	IFIT1	9.71623	8.55265	1.16358	2.24013	0.00018807	0.0139094
5.76344	5.11114	5.68374	5.79663	5.70491	5.21799	6.75523	6.75894	6.78329	6.62396	7.11056	6.21363	GRAMD4	6.7076	5.54631	1.16129	2.23658	4.76456e-05	0.00510952
13.629	13.9668	13.8261	13.7236	13.7339	13.9853	12.7533	12.679	12.8068	12.4104	12.6142	12.6502	DKK1	12.6523	13.8108	-1.15845	2.23218	5.53416e-08	4.56526e-05
9.07106	9.068	9.50056	9.07285	8.98586	8.56438	7.47686	8.16856	8.07236	7.75521	7.81907	8.03077	SELPLG	7.88714	9.04378	-1.15665	2.22939	3.22027e-05	0.00396944
4.81359	4.80173	4.27603	4.69367	4.55058	4.95767	3.62998	3.37338	3.38863	3.52255	3.37018	3.89439	AGTR1	3.52985	4.68221	-1.15236	2.22277	5.35844e-06	0.0011379
8.19613	8.92764	8.56995	8.76599	8.43652	8.60264	7.36503	7.27105	7.08274	7.36887	7.92597	7.60401	PPARGC1A	7.43628	8.58315	-1.14687	2.21433	3.11563e-05	0.00390784
6.76983	7.1045	7.32651	7.096	7.33133	7.20371	5.88821	5.84071	5.83108	6.26265	6.01012	6.14632	DDIT3	5.99651	7.13865	-1.14213	2.20707	1.54475e-06	0.000487231
11.7714	11.6527	11.4111	11.8663	11.6697	11.9284	12.4856	12.9266	12.7006	13.1374	13.0061	12.8712	EPHA2	12.8546	11.7166	1.13798	2.20073	3.93853e-06	0.000918191
9.52997	9.45509	9.36486	9.08978	9.39647	9.93765	8.26839	8.42726	8.39022	8.11061	8.75981	7.99207	TRIM16	8.32473	9.4623	-1.13758	2.20011	2.90491e-05	0.00368666
12.3187	12.3844	12.5296	12.3807	12.4995	12.2413	11.3878	11.6344	11.0168	11.1885	11.4499	10.8552	TMTC1	11.2554	12.3924	-1.13695	2.19916	7.4912e-05	0.00710935
8.28725	8.54888	8.87753	8.83797	8.82733	8.61894	7.17704	7.33503	8.06544	7.07455	7.82088	7.70926	JAG1	7.53037	8.66631	-1.13595	2.19763	0.000280315	0.0181637
11.5765	11.694	11.7525	11.8725	11.8664	11.6327	12.6882	12.9109	12.7892	12.9105	12.8104	13.0782	NRIP1	12.8646	11.7324	1.13214	2.19184	3.13594e-08	3.73664e-05
13.6568	13.3618	13.0416	13.2623	13.0269	13.1748	14.4177	14.6489	14.2286	14.3702	14.3092	14.342	CTGF	14.3861	13.254	1.13205	2.1917	6.40561e-06	0.00127211
8.77546	8.70809	8.71505	8.74777	9.13466	9.16917	7.63377	7.5187	7.85264	7.7497	7.46476	8.28102	CPT1A	7.7501	8.87503	-1.12493	2.18092	3.39204e-05	0.00411031
7.28552	7.6907	7.70979	7.39318	7.04268	7.78422	6.33807	6.44257	6.46509	6.3649	6.07786	6.49215	EYA4	6.36344	7.48435	-1.12091	2.17484	4.62645e-05	0.00501153
6.4383	6.84141	7.18953	6.72833	6.70568	6.92444	5.45921	6.15538	5.34568	5.09318	6.27048	5.78344	S1PR1	5.68456	6.80462	-1.12005	2.17355	0.000969951	0.0477145
11.1227	11.3614	11.1259	11.2241	11.3704	11.3451	10.0214	9.98212	10.219	10.2	10.1431	10.3588	IFRD1	10.1541	11.2583	-1.1042	2.14979	4.94228e-08	4.41675e-05
14.8955	15.0193	15.0041	14.8815	14.8057	14.8988	13.9448	13.9148	13.7019	13.8421	13.8638	13.622	SLC3A2	13.8149	14.9175	-1.10261	2.14743	4.64873e-08	4.53209e-05
6.84954	6.81546	7.62092	7.22746	7.1942	7.17138	7.93449	8.01357	8.43827	8.44843	8.30895	8.34828	TRIM6-TRIM34	8.24867	7.14649	1.10217	2.14678	3.70988e-05	0.00427793
8.08728	8.43041	7.6676	8.53534	7.90448	8.13983	9.13206	9.08867	9.24445	9.19229	9.38288	9.33572	SERTAD4	9.22934	8.12749	1.10185	2.1463	0.000181754	0.0134888
9.3964	8.99218	8.94422	8.81948	8.70259	8.93075	9.73677	9.92957	10.1308	10.3069	10.2388	10.0534	KLF2	10.066	8.96427	1.10177	2.14617	7.15518e-06	0.00135809
8.97836	9.18139	8.88439	9.48319	9.1278	9.13818	7.76255	7.91599	8.5771	8.0762	8.06754	7.82008	TMEM206	8.03658	9.13222	-1.09564	2.13708	3.85773e-05	0.0044011
8.74347	9.03623	9.08197	8.94817	8.68348	8.67091	10.1853	10.3608	9.66446	9.94903	9.72022	9.84602	RARA	9.95431	8.8607	1.09361	2.13407	2.17611e-05	0.00303072
11.3372	11.5622	11.473	11.1795	11.3759	11.021	12.4246	11.9631	12.7499	12.299	12.3412	12.7044	SMTN	12.4137	11.3248	1.08892	2.12715	3.66933e-05	0.00425405
8.84219	9.04963	9.08568	8.77173	8.75225	9.25692	10.1211	10.1549	9.95769	9.81888	10.0913	10.0602	RALGDS	10.034	8.95973	1.07429	2.10568	2.85344e-06	0.000794813
11.6369	12.1047	12.0962	11.9454	11.9931	12.0322	11.1323	11.3575	10.4833	11.0851	10.8774	10.4317	CYP1B1	10.8945	11.9681	-1.07355	2.1046	0.000347413	0.0217875
12.8136	12.76	12.7637	12.8058	12.947	13.0106	13.9132	14.0847	13.8348	13.8249	13.9075	13.9453	UGCG	13.9184	12.8501	1.06829	2.09695	4.80306e-09	9.3651e-06
9.44334	9.32412	9.18261	9.05246	8.71256	8.30242	10.0172	9.64156	10.1793	10.1306	9.93008	10.5017	NOG	10.0667	9.00292	1.06381	2.09045	0.000724009	0.0376907
12.0322	11.925	12.0269	12.0643	12.0722	12.1558	13.2245	13.4512	12.8662	13.4068	13.1689	12.538	SHROOM3	13.1093	12.0461	1.06319	2.08954	0.000512918	0.0291034
8.56081	8.42469	8.7887	8.82815	8.81116	8.53054	7.4016	7.80544	7.67335	7.34777	7.85076	7.48867	PLSCR4	7.5946	8.65734	-1.06274	2.0889	3.41178e-06	0.000881637
10.5792	10.5038	10.637	10.5916	10.505	10.298	11.4964	11.4655	11.6578	11.4578	11.5459	11.8273	SC5D	11.5751	10.5191	1.05597	2.07912	1.07166e-07	6.76031e-05
12.4503	12.765	13.0297	12.1558	12.6159	12.7801	11.6924	11.9559	11.3122	11.797	11.6923	11.0599	TOX	11.5849	12.6328	-1.04786	2.06746	0.000205103	0.0146635
7.89754	7.83497	8.41874	7.75279	7.98491	7.95205	8.71878	8.5183	9.19608	9.26997	9.1032	9.26481	DEPDC1B	9.01186	7.9735	1.03836	2.05389	0.000106178	0.00910922
10.8139	10.9154	10.7671	10.9728	11.086	10.7066	9.6072	9.41546	10.2383	9.74869	9.83003	10.1973	ADM	9.8395	10.877	-1.03746	2.05262	0.000207284	0.0146727
6.01312	5.99072	6.11344	6.41079	5.27359	5.83529	5.18652	4.70248	4.86284	4.99073	5.25364	4.45202	AKR1B15	4.90804	5.93949	-1.03145	2.04408	0.000454591	0.0263515
6.68901	7.04217	7.09946	7.42974	7.20982	6.9217	8.02033	8.03284	8.29174	8.26914	8.30923	7.6473	MAP3K9	8.0951	7.06532	1.02978	2.04172	3.55548e-05	0.0041671
9.12117	8.63108	9.11656	9.021	9.21327	9.12607	9.68873	9.76618	10.1398	10.3224	10.0468	10.441	SGOL2	10.0675	9.03819	1.02929	2.04101	7.03283e-05	0.00682535
12.6148	12.2016	12.3681	12.9205	12.5047	12.9119	11.0958	11.4823	11.7155	11.5676	11.5228	11.9635	STC2	11.5579	12.5869	-1.02902	2.04064	0.00010369	0.00896755
10.4979	9.92904	10.1212	10.6896	10.2952	10.2351	10.8887	11.092	11.5574	11.4857	11.2339	11.67	EHD4	11.3213	10.2947	1.02662	2.03725	0.000103324	0.00897202
8.70614	8.5723	8.27434	8.47027	8.46169	7.70348	10.0018	9.29306	9.38538	9.2569	9.09254	9.31578	SPAG5	9.39092	8.3647	1.02621	2.03667	0.000359064	0.0223223
9.51875	9.92573	9.52163	9.65163	9.55841	9.30755	8.75845	8.33203	8.46077	8.75975	8.59565	8.43903	ABCA1	8.55761	9.58062	-1.023	2.03215	3.5385e-06	0.000892867
12.9107	12.531	12.5216	12.7097	13.0369	13.0647	13.6299	14.1198	13.8522	13.8803	13.7918	13.6187	PHLPP1	13.8155	12.7958	1.01969	2.02749	1.50501e-05	0.00230567
9.99037	9.4003	10.0366	10.0604	9.87362	9.62593	10.833	10.7748	10.981	10.6613	10.5849	11.2471	CDCA3	10.847	9.8312	1.01582	2.02205	4.02355e-05	0.00449464
7.78968	7.9674	8.30513	8.04486	8.22338	8.12682	7.11196	6.92342	7.2802	6.99092	7.30155	6.77182	PCDH18	7.06331	8.07621	-1.0129	2.01796	4.94427e-06	0.00107116
10.8644	11.002	11.0023	11.0754	10.9832	11.1553	9.67395	10.1672	10.2757	9.85162	10.1153	9.95385	BANP	10.0063	11.0138	-1.00748	2.0104	2.238e-05	0.00309682
7.77347	7.91017	7.14498	7.96333	7.41473	7.67983	6.68253	6.4422	6.83177	6.21335	6.78221	6.90176	SPP1	6.6423	7.64775	-1.00545	2.00757	0.000147508	0.0115888
9.05288	9.25617	8.82844	9.28463	9.49507	9.18047	10.1949	10.3371	9.94066	10.145	10.1562	10.3305	ACSS2	10.1841	9.18294	1.00111	2.00154	1.09307e-05	0.001846
6.19336	5.61149	6.00002	6.65033	6.29864	6.53572	7.04079	7.22406	7.21293	7.40133	7.09136	7.3066	H1FX	7.21285	6.21493	0.99792	1.99712	0.000757479	0.0392426
7.41215	7.62592	7.89666	7.393	6.92616	7.43412	8.28367	8.22992	8.708	8.39083	8.21405	8.84436	ABTB2	8.44514	7.448	0.997136	1.99603	0.000178436	0.0133348
9.56809	10.0883	9.98443	10.1788	9.88692	10.0792	8.88535	8.8708	9.33246	9.17459	8.84284	8.69946	NCOA7	8.96758	9.96429	-0.996706	1.99544	1.9336e-05	0.00276479
7.21386	7.483	7.03766	7.61099	7.81196	8.06256	6.70917	6.68736	6.47628	6.33187	6.82273	6.21329	CASP7	6.54012	7.53667	-0.996553	1.99523	0.000499034	0.0286184
5.98211	5.4657	5.27007	5.42604	5.48862	5.40337	4.01623	4.1461	4.71541	4.65163	4.74384	4.79121	AKR1C1	4.51074	5.50598	-0.995249	1.99342	0.000236486	0.016205
12.6031	12.9728	12.9863	12.5387	12.4274	12.4012	13.9785	13.9958	13.3084	13.5332	13.7093	13.3714	ZFP36L2	13.6494	12.6549	0.994518	1.99242	0.000114008	0.00951457
10.0649	10.0676	10.2904	10.43	10.172	10.0467	8.88397	8.78694	9.31013	9.31878	9.3784	9.47402	POPDC3	9.19204	10.1786	-0.986573	1.98147	8.5795e-05	0.00773165
3.66912	3.67431	3.34802	3.71565	3.15546	3.61985	4.2799	4.8618	4.21435	4.57485	4.59364	4.56562	CCBE1	4.51503	3.5304	0.984625	1.9788	2.39897e-05	0.00325652
11.5288	11.7547	11.4803	11.7848	11.6238	11.8123	12.6061	12.7013	12.6385	12.7644	12.6315	12.5459	STX3	12.648	11.6641	0.983845	1.97773	5.3342e-07	0.000228816
11.6008	10.8566	11.1559	11.4501	11.6576	11.5104	12.3311	12.4153	12.2987	12.4101	12.3843	12.2799	NSDHL	12.3533	11.3719	0.981363	1.97433	0.000432267	0.0254705
4.64881	5.30412	4.96423	5.14603	5.21543	5.70424	4.2937	4.22524	3.81482	4.09783	3.82025	4.84995	TFEC	4.18363	5.16381	-0.98018	1.97271	0.000975039	0.047855
10.7292	10.8285	11.0964	10.8448	10.8759	10.6289	11.7926	11.5749	12.0004	11.8641	11.7384	11.911	CDC25C	11.8136	10.8339	0.979642	1.97198	6.26284e-07	0.000263383
13.4342	13.4926	13.6509	13.3822	13.2589	13.3935	12.5518	12.7235	12.4913	12.5042	12.3358	12.1381	CREB5	12.4575	13.4354	-0.977938	1.96965	4.84044e-06	0.00105937
12.0305	11.6434	11.7353	12.2844	12.0993	12.3225	12.5003	13.0529	13.1283	13.1083	13.1604	13.0218	MVD	12.9954	12.0192	0.976128	1.96718	8.33803e-05	0.00760996
11.0068	10.8711	10.8947	11.0477	11.1807	11.1618	11.8673	11.6854	12.293	12.1631	11.9839	12.017	UBE2T	12.0016	11.0271	0.974483	1.96494	9.9506e-06	0.00170736
13.1881	13.155	13.0685	13.2005	13.1421	13.1088	14.0833	14.2331	14.0163	14.1708	14.1924	14.0068	TIPARP	14.1171	13.1438	0.97328	1.9633	4.07402e-08	4.36898e-05
7.5838	7.39568	7.86734	8.01507	7.85273	7.91237	8.52767	8.45721	8.85839	9.39374	8.50379	8.72385	PRICKLE1	8.74411	7.77116	0.972944	1.96284	0.000366471	0.0225864
11.9225	11.9127	12.1691	11.9579	12.1459	11.8775	12.9455	12.8855	13.0749	12.9281	12.8522	13.1306	SOX9	12.9695	11.9976	0.971848	1.96135	7.33779e-08	5.24603e-05
9.23036	8.81125	8.80605	8.94493	9.12223	8.93948	9.80518	9.82376	10.2901	10.0177	9.5311	10.1987	CENPI	9.94444	8.97572	0.968718	1.9571	7.79883e-05	0.00730433
5.91958	5.82909	6.11852	6.30631	6.38338	5.46216	5.07309	4.96464	5.1354	5.1046	5.35035	4.59316	ZKSCAN3	5.03687	6.00317	-0.966299	1.95382	0.00031155	0.0198283
8.92728	9.33975	8.95258	9.18891	9.08028	9.15442	10.0214	10.3583	9.7047	10.2015	10.2359	9.90517	NUAK1	10.0712	9.1072	0.963958	1.95065	2.4312e-05	0.00327952
9.20234	9.25495	9.01999	9.46649	9.13777	9.46071	10.55	10.1548	10.0622	10.0694	10.3116	10.1628	COL4A3BP	10.2185	9.25704	0.961429	1.94724	3.60273e-06	0.000888176
9.08117	8.52759	8.50253	8.28058	8.52491	8.41313	9.53003	9.13499	9.71508	9.47168	9.46356	9.77963	CENPA	9.51583	8.55499	0.960844	1.94645	7.11904e-05	0.00681648
10.8234	10.4156	11.0838	11.1663	11.24	11.5248	11.6888	12.2238	11.7088	12.2748	12.0615	12.0519	GPRC5B	12.0016	11.0423	0.95927	1.94433	0.000694633	0.0367864
12.3854	12.0104	12.2503	12.3087	12.2555	12.085	11.2887	11.7311	11.2532	11.2578	11.1727	10.8588	HSPB8	11.2604	12.2159	-0.955477	1.93922	0.000107441	0.00914443
7.31897	6.89252	7.31958	7.43015	7.74102	7.43	5.98968	6.26202	6.55499	6.43914	6.65111	6.5046	ZSCAN31	6.40026	7.35537	-0.955114	1.93873	8.27062e-05	0.00761323
11.2335	11.0963	11.1744	11.6393	11.5019	11.2631	10.184	10.0892	10.4182	10.6181	10.268	10.6499	ARMC9	10.3712	11.3181	-0.946857	1.92767	2.28167e-05	0.003137
12.6411	12.741	12.9629	13.4345	13.2612	13.3216	11.7679	12.213	12.3897	12.2179	12.1411	11.971	HSPA1A	12.1168	13.0604	-0.943615	1.92334	0.000268207	0.0177546
12.1294	11.8764	11.6498	11.7426	11.8919	11.84	12.7081	12.8464	12.7361	12.8475	12.8473	12.8062	TSPAN14	12.7986	11.855	0.94359	1.92331	6.51992e-06	0.00128293
13.0648	13.0142	13.4222	13.1502	13.3023	13.1771	12.3973	12.5245	12.3679	12.0383	12.1787	11.9686	CBLB	12.2459	13.1885	-0.942582	1.92196	1.25301e-05	0.00205149
10.5086	10.3406	10.0611	10.6374	10.3941	10.4476	11.3194	11.1588	11.4505	11.3493	11.3087	11.4532	LMNB1	11.34	10.3982	0.94175	1.92086	7.44516e-06	0.00138855
9.41126	8.97927	8.72247	9.54542	8.82205	9.44636	7.96957	8.5037	7.77956	8.61413	8.06428	8.34988	NDRG4	8.21352	9.15447	-0.940952	1.91979	0.000766956	0.0396378
12.7362	12.4033	12.3342	12.4222	12.2122	12.0833	13.2306	13.134	13.2996	13.3476	13.1873	13.6192	PHLDA1	13.303	12.3652	0.937822	1.91563	1.40732e-05	0.00223586
9.47695	9.61457	9.95948	9.38022	9.53346	9.93989	8.88487	8.77579	8.49973	8.663	8.71354	8.75176	KCTD8	8.71478	9.65076	-0.93598	1.91319	4.50613e-05	0.004931
7.94932	7.21197	8.08409	7.64136	7.68255	8.00318	8.696	8.82447	8.38068	8.43598	8.83972	9.00327	LMCD1	8.69669	7.76208	0.934607	1.91137	0.000273785	0.0179576
8.63817	8.62694	8.95437	8.59173	8.28381	8.96253	7.71997	8.0749	7.7774	7.18677	7.95261	7.74138	CPEB2	7.74217	8.67626	-0.934087	1.91068	0.000206506	0.014666
9.96178	9.64656	9.62743	10.1133	9.96556	9.75196	10.6025	10.7763	10.7552	10.965	10.5867	10.9692	ESCO2	10.7758	9.84444	0.931392	1.90712	6.02471e-06	0.00120764
9.58686	9.31141	9.85255	9.44985	9.42704	9.76394	8.70776	8.77351	8.76857	8.5449	8.56817	8.44782	PTCH1	8.63512	9.56527	-0.930155	1.90548	1.07964e-05	0.00183779
9.65386	9.10081	8.99336	9.67419	9.88771	9.72054	9.81215	10.4046	10.605	10.6771	10.6764	10.4291	TLDC1	10.4341	9.50508	0.928976	1.90392	0.000955456	0.0473271
8.43478	8.6345	8.79387	8.66101	8.75032	8.53808	9.42874	9.12716	9.52611	9.86463	9.46003	9.96909	H1F0	9.56263	8.63543	0.9272	1.90158	0.000298386	0.0191038
6.64558	6.78131	6.68522	7.34123	6.47419	6.89038	7.29799	7.54427	8.11998	7.79232	8.14443	7.46768	ZMYM3	7.72778	6.80299	0.924793	1.89841	0.000658376	0.0354795
9.41872	9.10424	9.02263	8.64424	9.23514	8.82019	9.75075	9.75692	10.2408	10.3561	9.92153	9.75175	NKX3-1	9.96296	9.04086	0.922099	1.89487	0.000172026	0.0129916
11.6317	11.4924	11.3286	11.6313	11.1147	11.3499	12.2263	12.1485	12.5047	12.3387	12.2317	12.5849	UBE2S	12.3391	11.4248	0.914332	1.8847	8.22431e-06	0.00145781
9.26093	9.79524	9.44865	9.4852	9.31166	9.61472	8.6549	8.75849	8.52848	8.69229	8.54354	8.25969	TMEM217	8.5729	9.48607	-0.91317	1.88318	7.91312e-06	0.00141434
11.8337	10.9885	11.2637	11.6631	11.5239	11.1519	12.0393	12.2478	12.3315	12.5091	12.379	12.3911	PHF19	12.3163	11.4041	0.912192	1.8819	0.000374258	0.0227396
7.8254	8.57764	7.70356	7.79586	8.07661	7.88366	6.85528	6.65499	7.34324	7.25533	7.21115	7.08924	EID3	7.0682	7.97712	-0.908918	1.87764	0.000351894	0.0220041
11.1696	10.7888	10.4394	11.1644	10.6295	10.6901	11.6167	11.8172	11.5308	11.7157	11.8008	11.8532	PHC2	11.7224	10.8137	0.908742	1.87741	0.000268891	0.0177452
9.48053	9.8453	9.84131	10.1275	9.90108	10.0535	8.71838	8.96746	8.59669	9.37037	8.96718	9.18563	JMY	8.96762	9.87488	-0.907258	1.87548	0.000144429	0.0114306
10.0738	10.5064	10.7389	10.282	10.0058	10.3889	9.70897	8.982	9.44181	9.23276	9.49719	9.6983	CRMP1	9.42684	10.3326	-0.905792	1.87357	0.000210496	0.0148024
9.97837	9.83682	9.91225	9.95502	10.0304	10.0692	10.8986	10.9354	10.9582	10.6648	10.7951	10.9581	NCKIPSD	10.8684	9.96368	0.904704	1.87216	8.43857e-08	5.8384e-05
12.4604	12.0727	12.1187	12.0676	12.1111	12.1143	13.0203	13.2808	12.8916	13.1461	13.2035	12.817	CDC42EP1	13.0599	12.1575	0.902395	1.86917	3.74232e-06	0.000891837
10.0161	9.95479	10.103	10.26	9.95028	9.41666	10.8133	10.8386	10.6916	11.0185	11.0341	10.7072	FAM102B	10.8506	9.95015	0.900429	1.86662	0.000176322	0.0132229
10.0337	10.239	10.2303	10.4386	9.88008	10.1378	9.30838	9.13521	9.26157	9.06716	9.29566	9.48968	LRIG3	9.25961	10.1599	-0.900311	1.86647	5.74241e-06	0.00117298
10.2316	10.7634	10.7356	10.5822	10.9756	11.0559	9.48047	9.37806	10.0446	9.84966	10.0688	10.1573	DMRTA1	9.82981	10.724	-0.894215	1.8586	0.000587048	0.0323676
9.17731	8.81563	8.84849	9.11687	9.02423	9.01777	9.91684	10.2347	9.62412	10.0547	9.66178	9.87027	SIK1	9.89374	9.00005	0.893689	1.85792	3.40998e-05	0.00408588
10.0267	9.81056	9.7448	9.68946	9.77024	9.7966	10.8959	10.7612	10.509	10.8479	10.6396	10.5255	NIPAL1	10.6965	9.80639	0.890131	1.85335	1.79806e-06	0.000543166
9.69609	9.40409	9.5545	9.58784	9.27415	9.46482	8.3175	8.59644	8.70416	8.58061	8.69666	8.76711	L3HYPDH	8.61041	9.49692	-0.886504	1.84869	1.73438e-06	0.000531415
11.0804	10.8143	11.0017	10.7961	11.1569	11.0658	11.7604	11.7371	12.0015	11.8776	11.8465	12.0006	PBK	11.8706	10.9859	0.884763	1.84646	7.33205e-07	0.000296713
7.8354	7.78109	7.77958	8.00123	7.84852	7.18141	8.37927	9.06778	8.38821	8.84453	8.53529	8.51579	NR4A1	8.62181	7.73787	0.883942	1.84541	0.00027604	0.0179955
8.94502	9.01953	9.49018	8.80424	9.29675	8.80612	8.25192	8.08882	7.93079	8.02467	8.46494	8.30643	VSTM4	8.17793	9.06031	-0.882379	1.84341	0.000132716	0.010661
11.9071	12.1646	11.7985	12.0742	11.8433	11.6935	10.946	11.0059	10.9425	11.0328	11.036	11.2308	SEL1L3	11.0323	11.9135	-0.881158	1.84185	5.01002e-06	0.00107455
8.69986	8.64638	8.95957	8.71243	8.76988	8.94264	9.44081	9.66999	9.42918	9.91629	9.93708	9.62209	STX11	9.66924	8.78846	0.88078	1.84137	2.78981e-05	0.00356166
8.8954	8.84463	8.84072	8.30836	8.34417	8.41272	7.92256	7.59438	7.588	7.32957	7.62697	8.30637	TRIB3	7.72797	8.60767	-0.879695	1.83999	0.0007	0.0369793
7.52215	7.14636	7.16927	7.55198	7.01976	7.03168	8.04421	7.99278	7.90832	8.40491	8.19825	8.16956	PTPDC1	8.11967	7.2402	0.879471	1.8397	4.11296e-05	0.00457071
13.5428	13.5504	13.5718	13.743	13.7232	13.4916	14.3344	14.2609	14.5413	14.4971	14.5077	14.7577	ARHGAP29	14.4832	13.6038	0.879383	1.83959	4.58235e-06	0.00102377
14.2338	13.9897	14.0921	14.2089	14.1217	14.0378	15.0029	14.7891	15.0502	14.9336	15.0567	15.1229	DHCR24	14.9926	14.114	0.878562	1.83854	9.39713e-08	6.10757e-05
12.9	12.8947	12.8898	12.7941	12.8219	12.7584	12.1404	11.6185	12.0772	11.9223	11.8742	12.1576	NOVA1	11.965	12.8431	-0.8781	1.83795	6.53727e-05	0.00652146
9.82921	9.60337	9.71702	9.77331	9.63114	9.7592	10.6609	10.6812	10.3064	10.5431	10.7198	10.6639	ARSI	10.5959	9.71887	0.876993	1.83654	2.14073e-06	0.000628964
7.49694	7.66634	7.58669	7.42413	7.50231	7.43294	6.64348	6.84283	6.62701	6.99005	6.67479	6.11075	ZNF284	6.64815	7.51823	-0.870073	1.82776	0.000498736	0.028678
7.90005	7.60422	7.81232	7.97005	8.15062	8.04995	8.79951	8.80991	8.77831	9.14139	8.78937	8.3838	SERTAD4	8.78372	7.91453	0.869181	1.82663	5.18824e-05	0.00537572
10.1087	10.6193	10.8373	10.5234	10.3955	10.161	11.2895	10.8896	11.3107	11.3571	11.3101	11.6986	CDCA2	11.3093	10.4409	0.868393	1.82563	0.000227331	0.0158305
10.6585	11.0817	11.1782	11.0634	11.0884	10.7868	9.65263	10.0065	10.3084	9.87964	10.1692	10.6317	FAM46A	10.108	10.9762	-0.868138	1.82531	0.000662259	0.0355103
10.1957	10.5984	10.9006	10.1933	10.2321	10.456	11.493	11.3415	10.9946	11.4034	11.3276	11.2207	PDLIM2	11.2968	10.4294	0.867442	1.82442	0.000179313	0.0133538
9.31023	9.18685	9.08959	9.15445	9.12979	8.92656	8.51567	8.11606	8.40277	8.32881	7.88733	8.3465	FOLR3	8.26619	9.13291	-0.866721	1.82351	4.25255e-05	0.00470148
8.64839	9.12599	9.4104	8.82786	9.06943	9.14997	8.02784	8.17498	7.99111	8.19386	8.14007	8.50745	SESN1	8.17255	9.03867	-0.866121	1.82276	0.000112417	0.00941842
8.14585	7.78821	7.88673	7.97138	7.89295	8.26454	8.81593	9.22897	9.16425	8.81579	8.62462	8.47463	INHBA	8.85403	7.99161	0.862419	1.81808	0.000252613	0.0169845
8.86951	8.45985	8.51298	9.2353	8.58963	8.57742	9.35449	9.43242	9.72818	9.65805	9.52116	9.71812	GNE	9.56874	8.70745	0.86129	1.81666	0.000281179	0.0181648
7.34999	7.8177	7.85951	8.02376	8.07041	7.74009	8.36311	8.35862	8.46261	8.97349	8.92311	8.90611	SAMD9L	8.66451	7.81024	0.854264	1.80784	0.000371075	0.0226747
16.4131	16.1679	16.171	16.4241	16.4258	16.2575	15.4448	15.6747	15.4241	15.4392	15.4369	15.3145	TXNRD1	15.4557	16.3099	-0.854202	1.80776	2.7639e-07	0.000137861
6.52743	6.94985	6.70845	6.57462	6.3444	6.28813	6.96828	7.65193	7.31593	7.60304	7.24953	7.7067	ZSWIM4	7.4159	6.56548	0.85042	1.80303	0.000275859	0.0180385
8.02573	7.40538	7.67973	7.70245	7.81888	7.64686	8.4526	8.42259	9.01061	8.44822	8.30959	8.72099	SORBS2	8.56077	7.71317	0.847596	1.7995	0.000112389	0.00945306
11.0802	11.2555	11.1154	11.3969	11.4192	11.3681	12.2625	12.6186	12.0742	11.8726	11.9848	11.9063	KLF3	12.1198	11.2726	0.847258	1.79908	0.000234989	0.0162059
8.84521	8.53252	8.56948	8.6624	8.64777	8.64082	9.53541	9.84266	9.40912	9.09198	9.52353	9.56469	SERTAD4	9.49456	8.6497	0.844863	1.79609	0.000120779	0.00996337
12.0046	12.2144	12.5059	12.1523	12.1581	12.0956	11.4411	10.9366	11.2719	11.2302	11.5803	11.6026	NOV	11.3438	12.1885	-0.844708	1.7959	8.72975e-05	0.00783413
8.6714	8.79922	9.1407	8.8722	8.4943	9.08319	8.30517	8.10485	7.5227	7.93051	8.18474	7.95361	FAM83B	8.00026	8.8435	-0.84324	1.79407	0.000228281	0.0158452
12.412	12.8078	12.8597	12.4404	12.5573	12.5933	11.9034	11.9031	11.5786	11.771	11.7588	11.699	GADD45A	11.769	12.6118	-0.842785	1.79351	8.49898e-06	0.00149415
15.7748	15.6263	15.6768	15.9117	15.8488	15.7025	14.9904	15.0609	14.8558	14.8923	14.8571	14.8488	SQSTM1	14.9175	15.7568	-0.839285	1.78916	6.85581e-08	5.07046e-05
14.1083	14.0761	13.9486	14.042	14.1107	13.9249	13.2784	13.4111	13.063	13.2727	13.2417	12.925	GLS	13.1986	14.0351	-0.836473	1.78568	1.34428e-05	0.00216783
9.21505	9.1266	9.14768	9.47488	9.51517	9.50549	9.71123	9.95455	10.0546	10.3408	10.2938	10.6463	EEFSEC	10.1669	9.33081	0.836062	1.78517	0.000659644	0.0354588
12.0277	11.677	11.9847	12.0407	11.829	11.8349	12.578	12.4671	12.819	12.7223	12.6976	13.1105	KIF18A	12.7324	11.899	0.833427	1.78191	3.87103e-05	0.00439291
11.1636	11.1941	11.1219	11.381	11.3778	11.3374	10.5406	10.6141	10.692	10.0851	10.4007	10.2536	ASF1A	10.431	11.2626	-0.83164	1.77971	7.49516e-05	0.00708177
8.4992	8.65108	8.7701	8.75123	8.46597	8.88942	7.84262	7.80895	7.93041	7.55895	7.76118	8.15262	KCTD4	7.84245	8.67117	-0.828716	1.7761	1.51841e-05	0.0023097
6.59523	6.51889	6.18701	6.7756	6.07252	6.5777	7.37154	7.34816	7.62231	6.98324	7.01939	7.32818	SLC29A2	7.2788	6.45449	0.824308	1.77069	0.000235356	0.0161792
16.0376	16.1495	16.1997	16.1187	16.0693	16.0117	15.4345	15.3919	15.0739	15.124	15.2891	15.3338	FTL	15.2745	16.0977	-0.823202	1.76933	3.69353e-06	0.000900214
7.26014	7.48485	7.56628	7.90373	7.83302	7.70174	7.94212	8.64759	8.68715	8.60396	8.6382	8.15438	SERTAD3	8.44557	7.62496	0.820606	1.76615	0.000600573	0.0328599
12.8156	12.3325	12.2171	12.4441	12.6307	12.18	13.3981	13.2922	13.2092	13.1709	13.1619	13.3031	ECT2	13.2559	12.4367	0.819258	1.7645	0.000205211	0.0146225
9.82132	10.1022	10.295	9.87473	10.146	9.99977	11.1126	10.9114	11.044	10.7809	10.7823	10.5233	ARID1A	10.8591	10.0398	0.819232	1.76447	3.26622e-05	0.00400308
11.8232	11.6257	11.5755	11.951	12.2002	11.7869	12.3412	12.4961	12.8276	12.7008	12.6829	12.8139	CKAP2L	12.6437	11.8271	0.816642	1.7613	5.97917e-05	0.00602071
9.88349	9.67215	9.37788	9.88822	9.75287	9.40875	10.4602	10.6632	10.3168	10.6511	10.297	10.4907	KBTBD2	10.4798	9.66389	0.815941	1.76045	4.83952e-05	0.00513851
13.4902	13.4958	13.6941	13.5459	13.475	13.4985	14.3952	14.3879	14.3066	14.4043	14.3366	14.2465	DHRS3	14.3462	13.5333	0.812937	1.75678	8.19915e-09	1.35273e-05
12.6513	12.9382	12.9361	12.8585	12.7848	12.637	13.593	13.6914	13.5692	13.6274	13.6653	13.5199	BCAR1	13.611	12.801	0.810038	1.75326	2.62752e-06	0.000741514
9.32937	8.62853	8.98479	8.92155	8.80274	8.70441	10.0521	9.95048	9.93371	9.35557	9.52914	9.39787	CABYR	9.70315	8.89523	0.807925	1.75069	0.000642295	0.0347001
10.3372	10.5865	10.7441	10.5528	10.7156	10.519	11.402	10.8962	11.5609	11.5555	11.2204	11.6622	KIF14	11.3829	10.5759	0.807	1.74957	0.000342559	0.021546
9.52829	9.56757	9.9429	9.67011	9.45608	9.51019	10.4118	10.7159	10.1841	10.5617	10.4606	10.1819	ATXN1	10.4194	9.61252	0.806827	1.74936	3.4744e-05	0.00411707
11.2556	11.0762	11.435	11.3992	11.3654	11.5032	11.889	12.2267	12.3634	12.0989	12.1181	12.1623	CENPE	12.1431	11.3391	0.80397	1.7459	4.17009e-06	0.00096172
10.0733	10.1304	10.287	10.4165	10.1656	9.92109	9.26434	9.68913	9.19855	9.59259	9.46247	8.9844	ARRDC3	9.36525	10.1657	-0.800413	1.7416	0.000188931	0.0138774
9.29475	9.44025	9.40929	9.36335	9.67226	9.42306	10.0597	10.275	10.1797	10.2728	10.0229	10.5805	TAF5L	10.2318	9.43383	0.797954	1.73863	2.53652e-05	0.00337909
10.2849	10.2599	10.3086	10.6862	10.5577	10.2926	11.3104	10.7434	11.3954	11.3794	11.0777	11.2532	STIL	11.1932	10.3983	0.794942	1.73501	0.000125725	0.0102922
7.14378	7.1593	7.05602	6.92675	6.61178	7.01213	7.75237	7.51668	7.73773	7.71465	7.7489	8.20669	ARHGEF39	7.7795	6.98496	0.794543	1.73453	8.40738e-05	0.00764074
8.74704	8.36452	8.11934	8.05438	8.46486	8.07712	7.85037	7.51727	7.42722	7.74767	7.22804	7.31117	TBX2	7.51362	8.30454	-0.79092	1.73018	0.000370282	0.0226909
7.79999	7.38402	7.81273	7.38037	7.2171	7.41719	6.92777	6.78864	6.66692	6.31264	6.931	6.64474	PRUNE	6.71195	7.5019	-0.789952	1.72902	0.000191478	0.0140165
9.62647	9.5284	9.80355	9.9697	9.64261	9.78679	9.01253	8.78469	8.91111	8.8235	9.11707	8.97334	FUT10	8.93704	9.72625	-0.789214	1.72813	3.41833e-06	0.000872812
7.89904	7.89372	7.92581	7.8453	8.37954	8.01299	7.23467	7.43605	7.05558	7.57094	7.05226	6.87659	TTLL11	7.20435	7.99273	-0.788385	1.72714	0.000202317	0.0145127
10.5968	10.9217	10.7732	10.5911	11.021	10.828	11.7585	11.8539	11.4364	11.5451	11.7623	11.0893	DAAM1	11.5743	10.7886	0.78562	1.72383	0.000362342	0.0223963
11.3084	11.4219	11.2397	11.0379	11.0175	11.2877	11.9124	12.4484	11.8469	12.0977	12.0223	11.6976	GADD45B	12.0042	11.2189	0.785372	1.72354	0.000188162	0.0138684
7.19719	7.07068	6.82437	6.86781	6.55098	6.87364	7.42897	7.63744	7.8425	7.58379	7.7829	7.81212	FAM64A	7.68129	6.89745	0.783841	1.72171	5.93294e-05	0.00600234
11.5576	11.1465	11.3094	11.4481	11.1327	11.2935	11.9158	11.8039	12.4033	12.1358	12.0146	12.3161	NUF2	12.0982	11.3146	0.783605	1.72143	8.30258e-05	0.00760999
12.8769	12.3508	12.3354	12.6366	12.0825	12.2084	11.8265	11.5627	11.6313	11.4759	11.5735	11.7322	AJAP1	11.6337	12.4151	-0.781398	1.7188	0.000590224	0.0324593
12.2033	11.8686	11.7999	11.976	12.1652	11.9456	12.94	13.0476	12.8912	12.5924	12.4902	12.6646	CEP55	12.771	11.9931	0.77791	1.71465	5.81054e-05	0.00590637
10.4869	10.7273	10.3889	10.5605	10.6424	10.4853	11.3009	11.3327	11.0943	11.4529	11.4275	11.3411	MTMR10	11.3249	10.5486	0.776343	1.71278	7.98844e-07	0.000317289
7.83161	8.67983	8.23458	8.24181	8.16088	8.42906	7.52011	7.77576	7.27742	7.78453	7.40965	7.15456	SULT1A2	7.487	8.26296	-0.775957	1.71233	0.000578878	0.0320821
6.24319	6.13973	5.80768	6.45677	6.06112	6.14138	5.21814	5.84935	5.31579	5.37378	5.08346	5.35737	OSBPL7	5.36631	6.14164	-0.77533	1.71158	0.000245148	0.016639
8.87997	9.16165	9.04052	9.02064	8.85196	8.74919	8.04279	8.52152	8.27206	8.13776	8.12501	7.96463	ZNF286A	8.1773	8.95065	-0.773359	1.70924	2.62052e-05	0.00340636
9.33982	9.05548	8.83283	9.1684	8.98283	8.65722	9.81447	9.48925	10.0313	9.59375	9.75014	9.99293	FBXO5	9.77864	9.0061	0.772542	1.70828	0.000169686	0.0129057
13.0109	12.9372	12.9781	13.3345	13.1673	13.1923	13.6627	13.5367	14.0541	13.8821	13.8912	14.2175	NCAPG	13.874	13.1034	0.770665	1.70606	0.00016507	0.0126443
9.24769	8.59852	9.2082	9.15616	9.18096	9.18719	9.69249	10.2181	9.64992	9.88212	9.75423	10.0052	GPRC5B	9.86701	9.09645	0.770559	1.70593	0.000192212	0.0140223
10.0644	9.96892	9.93251	9.98133	9.95171	9.85499	10.8612	10.9181	10.4684	10.7573	10.7315	10.6366	KBTBD11	10.7288	9.95898	0.769861	1.7051	1.74997e-05	0.00253603
14.4094	14.4353	14.2771	14.2881	14.5216	14.4736	15.0579	15.4294	15.0694	15.2884	15.2058	14.9694	SERPINE1	15.1701	14.4008	0.769208	1.70433	1.16523e-05	0.00195249
10.7796	10.2985	10.488	11.0009	10.9401	10.4326	11.0262	11.1632	11.5773	11.4819	11.6018	11.7023	SLC38A5	11.4254	10.6566	0.768837	1.7039	0.000782092	0.0400342
12.3635	12.0033	12.4165	12.5922	12.4434	12.5146	13.1916	13.2697	13.1508	13.1334	13.0488	13.1324	BUB1	13.1544	12.3889	0.765533	1.7	0.000107454	0.00910939
8.70034	8.84336	9.24961	9.14417	8.80785	8.92177	7.94688	8.11176	8.24259	8.41753	8.20129	8.15641	ZSCAN26	8.17941	8.94452	-0.765106	1.69949	4.75551e-05	0.00512544
9.06352	9.04092	9.1728	9.02336	8.94341	8.93776	7.76699	8.1062	8.31613	8.42113	8.44776	8.53614	ZBTB40	8.26572	9.03029	-0.764569	1.69886	0.000800469	0.0408773
12.6377	12.7381	12.6114	12.5736	12.8216	12.6613	11.9567	12.157	11.7361	11.9073	11.9597	11.7412	UBL3	11.9097	12.6739	-0.764283	1.69853	6.92514e-06	0.00133811
13.0596	13.1518	13.2227	13.0784	13.1394	12.8246	13.8253	13.9635	13.963	13.7774	13.7129	13.8166	RBBP6	13.8431	13.0794	0.763665	1.6978	1.41432e-06	0.000452752
11.9736	11.8325	11.9613	12.0859	11.83	12.0984	10.8823	11.2284	11.3511	11.3457	11.1912	11.2077	CLIP4	11.2011	11.9636	-0.762567	1.69651	9.42336e-06	0.00162994
10.2707	10.1995	10.449	10.2789	10.48	10.2386	10.9495	10.9382	11.256	11.35	11.0346	10.9596	IQGAP3	11.0813	10.3195	0.761853	1.69567	1.36425e-05	0.00218362
12.5451	12.5562	12.6102	12.3472	12.1028	12.358	11.7281	11.4771	11.8091	11.4711	11.6683	11.8104	CPNE8	11.6607	12.4199	-0.759262	1.69262	2.30792e-05	0.00315289
14.3926	14.6329	14.8549	14.5907	14.6151	14.8014	14.102	14.1724	13.4366	13.8667	14.0618	13.7078	ENPP2	13.8912	14.6479	-0.756723	1.68965	0.000438961	0.0257941
11.9725	11.9923	11.7658	12.1652	12.0945	11.8615	12.4585	12.4068	12.8742	12.8236	12.8287	12.9964	RRM2	12.7314	11.9753	0.75604	1.68885	0.000148724	0.0116418
12.733	12.8231	12.5522	12.6807	12.7222	12.7098	13.4703	13.5454	13.3916	13.3603	13.2964	13.6773	SMURF2	13.4569	12.7035	0.753372	1.68573	2.19336e-06	0.000635718
9.82319	10.0995	10.1486	9.77743	10.1406	10.1642	10.5707	10.8748	10.6713	10.768	10.8258	10.9632	YOD1	10.779	10.0256	0.753368	1.68572	1.31766e-05	0.002141
8.57498	8.20812	8.5119	8.78008	8.61795	8.284	9.23222	9.2311	9.21584	9.31093	9.24401	9.25336	CASC5	9.24791	8.49617	0.751736	1.68382	0.00029523	0.0189583
7.93186	7.45497	7.56598	7.60248	7.4094	7.21701	8.01982	8.28925	8.2753	8.23959	8.2243	8.6355	SLC43A3	8.28063	7.53028	0.750346	1.6822	0.000171259	0.0129794
12.0903	11.9471	11.9804	12.4255	12.2808	12.2035	12.6483	13.0411	13.0262	12.9225	12.8794	12.9084	LPIN1	12.9043	12.1546	0.749692	1.68143	1.89452e-05	0.0027271
7.4578	6.99601	7.64318	7.57307	7.29467	7.0017	7.84436	7.93353	8.08048	8.08754	8.16205	8.35616	UGT8	8.07735	7.32774	0.749615	1.68134	0.000458173	0.0264876
12.3576	12.348	12.5471	12.239	12.4212	12.3738	11.7612	11.4726	11.5326	11.7167	11.5925	11.7201	NOB1	11.6326	12.3811	-0.748492	1.68004	3.96508e-07	0.000184876
9.30733	9.27156	8.70153	9.01011	9.11168	8.85626	9.8955	9.54023	9.69144	10.0311	9.71535	9.86666	PPRC1	9.79004	9.04308	0.746963	1.67826	0.000140058	0.0111258
10.2603	10.1017	10.0848	9.82171	9.91639	9.48177	9.29229	9.23472	9.07986	9.30661	9.57519	8.71913	ARHGAP31	9.2013	9.94445	-0.743147	1.67382	0.000978854	0.0479326
8.16428	8.41142	8.21174	7.92125	8.20824	8.30824	7.63739	7.67183	7.28368	7.40548	7.47265	7.29931	GAREM1	7.46172	8.2042	-0.742472	1.67304	1.4696e-05	0.00228406
12.375	12.055	12.0581	12.2049	12.1947	12.0664	12.8405	12.8695	13.0158	12.8032	12.8365	13.0284	FAR1	12.899	12.159	0.739982	1.67015	8.36372e-07	0.00032033
8.10215	8.40407	8.46576	8.20838	8.57219	8.66172	7.62953	7.75921	7.65218	7.71752	7.7163	7.51362	STON2	7.66473	8.40238	-0.737652	1.66746	0.000137164	0.0109364
7.95472	8.10281	8.30423	8.20164	8.47386	7.93149	7.19868	7.58499	7.82017	7.55133	7.36581	7.02577	NAPB	7.42446	8.16146	-0.736999	1.66671	0.000628169	0.0340226
10.0853	9.82879	10.2676	10.2404	9.87703	9.93846	9.24843	9.10237	9.42027	9.10339	9.35425	9.60066	CARD6	9.30489	10.0396	-0.734723	1.66408	5.57227e-05	0.00574587
9.04615	9.09109	9.08438	9.1994	9.60008	9.3142	8.39989	8.27097	8.49644	8.54616	8.62454	8.59164	AQP11	8.48827	9.22255	-0.734278	1.66356	6.57838e-05	0.00653208
11.7562	11.454	11.4546	11.9555	11.7988	11.8608	10.7495	10.8786	11.0127	10.9913	10.9916	11.2538	GSR	10.9796	11.7133	-0.733702	1.6629	7.1667e-05	0.00683161
10.4811	10.9305	10.8864	10.4009	10.4838	10.3223	11.1901	11.31	11.2743	11.4462	11.335	11.348	PPP1R13L	11.3173	10.5841	0.733113	1.66222	0.000556828	0.0311012
8.20345	8.35599	8.10456	8.61244	8.05585	8.33489	8.75009	8.82928	9.16713	8.91138	8.89212	9.50681	BDH1	9.00947	8.27786	0.731605	1.66049	0.000569336	0.0317172
11.9837	12.0322	12.1018	12.2766	12.0824	12.1855	12.6275	12.7862	12.9361	12.8106	12.7733	13.1166	CDK2	12.8417	12.1104	0.731342	1.66018	1.20582e-05	0.00200483
11.3014	10.5399	10.9163	10.9746	10.9501	10.7676	11.4092	11.6226	11.8188	11.684	11.5719	11.724	PCF11	11.6384	10.9083	0.730112	1.65877	0.00027833	0.0180898
8.09399	7.7052	8.48164	8.35839	8.16094	8.43542	8.76493	8.82009	8.97683	9.02762	8.76747	9.24545	MASTL	8.93373	8.20593	0.727802	1.65611	0.000678519	0.036022
13.731	14.0915	14.1807	13.9921	13.9357	14.0047	13.0968	13.08	13.5251	13.3398	13.2183	13.3144	HIPK2	13.2624	13.9893	-0.72687	1.65504	1.45965e-05	0.00228515
12.5409	12.2766	12.4773	12.4307	12.645	12.5394	13.1616	13.1176	13.3611	13.1501	13.2419	13.2285	TTK	13.2101	12.485	0.725153	1.65308	1.03536e-06	0.000370106
10.2634	10.1594	10.0716	10.4792	10.4185	10.6206	9.35224	9.73659	9.48239	9.5322	9.67905	9.88077	OSGIN2	9.61054	10.3354	-0.724905	1.65279	9.19431e-05	0.00818255
7.41216	6.86183	7.21932	7.33354	7.19984	7.16265	7.82139	8.11943	7.88742	7.82432	8.01109	7.87222	PNMA2	7.92265	7.19822	0.724423	1.65224	3.46859e-05	0.00413301
13.001	12.6742	12.5944	12.975	12.6749	12.8901	13.3529	13.9424	13.4358	13.5214	13.5422	13.3579	SDC4	13.5254	12.8016	0.723828	1.65156	0.00010666	0.00911408
11.4391	11.4842	11.3177	11.8234	11.7699	11.8158	11.8946	12.1123	12.6849	12.3396	12.355	12.598	RANGAP1	12.3308	11.6084	0.722388	1.64991	0.000897277	0.0452819
12.7129	12.9472	12.9312	13.2765	13.0515	12.906	13.4633	13.3296	13.9924	13.9096	13.6757	13.7831	DLGAP5	13.6923	12.9709	0.721412	1.64879	0.000330737	0.0208637
13.995	13.8418	13.5905	13.9305	13.6596	13.9213	14.2769	14.5273	14.4346	14.653	14.815	14.5544	SRSF5	14.5435	13.8231	0.720437	1.64768	3.19311e-05	0.00395872
4.96762	4.57813	4.55862	4.52113	4.6601	4.94421	5.4459	5.4066	5.41838	5.38912	5.08859	5.80069	MIR17HG	5.42488	4.70497	0.719913	1.64708	0.000174138	0.013105
10.065	9.75866	9.79685	10.112	10.3182	10.0059	9.12826	9.44911	9.16912	9.44551	9.1805	9.37121	RIT1	9.29062	10.0094	-0.71882	1.64584	7.06465e-05	0.00682534
11.3287	11.3821	11.3745	11.3489	11.3836	11.2633	11.9283	12.1172	12.1417	12.0415	11.8038	12.3593	SGOL1	12.0653	11.3468	0.71846	1.64542	0.000162109	0.012462
9.0968	9.47093	9.62791	8.9095	9.28248	9.16576	8.40731	8.60487	8.48777	8.26425	8.58993	8.88955	FOXF2	8.54061	9.2589	-0.718282	1.64522	0.000432207	0.0255371
13.7428	13.6485	13.5297	13.5768	13.5488	13.3296	14.4212	13.9117	14.2959	14.129	14.2573	14.6651	HJURP	14.28	13.5627	0.717337	1.64414	0.000361443	0.0224053
12.3123	12.0962	12.2429	12.4031	12.226	12.4418	11.6646	11.7052	11.3942	11.554	11.6845	11.4178	CHMP1B	11.5701	12.287	-0.716983	1.64374	2.96296e-06	0.000814738
11.5447	11.4769	11.0136	11.3704	11.5597	11.3594	11.7942	12.1549	12.0997	12.3125	12.0598	12.2019	SMURF1	12.1038	11.3874	0.716383	1.64306	6.9104e-05	0.00679882
6.64536	6.8659	7.09684	6.87807	6.91332	6.82633	6.239	5.78538	6.24353	6.35408	6.16298	6.14554	SIX5	6.15508	6.87097	-0.715888	1.64249	4.47792e-05	0.00492525
9.62722	10.0448	10.1874	10.3377	9.99935	9.88108	9.12483	9.1167	9.52514	9.45016	9.08918	9.48095	AKIRIN2	9.29783	10.0129	-0.715099	1.6416	0.000314035	0.0199273
7.88153	7.88049	7.63497	8.00306	8.35972	8.39337	8.52778	8.8301	8.83213	8.90799	8.8463	8.48906	LYPD6	8.73889	8.02552	0.713372	1.63963	0.000931526	0.0466808
13.3788	13.2003	13.2877	13.4059	13.4825	13.207	14.1294	14.0127	14.0877	14.2201	13.8831	13.9091	MKI67	14.0404	13.3271	0.713308	1.63956	1.7025e-06	0.000529207
6.5824	6.76415	6.81932	6.48438	6.41473	6.39983	6.17027	5.98828	5.91798	5.68736	5.41475	6.02917	RASSF9	5.86797	6.57747	-0.7095	1.63524	0.000549636	0.0308602
6.47828	6.33659	5.96742	6.41392	6.09472	6.30586	6.63709	7.15755	7.24894	6.84197	7.11941	6.84758	SNX10	6.97542	6.26613	0.709293	1.635	0.000233099	0.0161274
7.88492	8.33571	8.0826	7.6835	7.85625	8.16819	8.48504	8.73704	8.49133	8.86599	8.88111	8.80183	RIMKLA	8.71039	8.00186	0.708529	1.63414	0.000219276	0.0153193
10.4051	10.103	9.76533	10.5576	10.0121	9.99879	10.7418	10.9588	10.7853	10.786	10.7165	11.1046	SPRY2	10.8488	10.1403	0.708522	1.63413	0.000895553	0.0453015
11.3753	11.2803	11.2661	11.4562	11.5264	11.5433	12.0009	12.1921	12.2149	12.2447	12.1109	11.9248	PANK3	12.1147	11.4079	0.706788	1.63217	1.86424e-06	0.000555336
13.7858	13.3481	13.3937	13.6977	13.4796	13.5757	14.211	14.2361	14.3123	14.2978	14.1157	14.3447	PDP1	14.2529	13.5468	0.706173	1.63147	3.39897e-05	0.00409557
9.49623	9.96314	10.0484	9.8503	9.92236	9.95632	10.3469	10.311	10.9852	10.5258	10.6171	10.6861	TROAP	10.5787	9.87279	0.705891	1.63115	0.00032276	0.0204205
10.1207	9.74999	9.90804	10.2919	10.2801	10.1053	10.8631	10.8643	10.8766	10.3358	10.6123	11.1391	GPSM2	10.7819	10.076	0.705856	1.63111	0.000668415	0.0356621
10.8875	10.8272	11.2691	10.9103	11.0171	10.8358	10.1127	10.2353	10.6556	10.0323	10.4283	10.0611	DUSP10	10.2542	10.9578	-0.703595	1.62856	0.000270145	0.0177732
9.26829	9.52728	9.44675	9.21388	9.19158	9.61981	8.63408	8.87321	8.43294	8.72549	8.688	8.69432	ST3GAL6	8.67467	9.37793	-0.70326	1.62818	2.58081e-05	0.00341686
7.01039	6.98975	7.04401	7.40178	6.97303	6.54218	6.34798	6.03573	6.5186	6.50881	6.15145	6.18354	TNFRSF21	6.29102	6.99352	-0.702502	1.62732	0.000625519	0.0339649
10.7473	10.7826	10.6954	10.8567	10.9017	10.5044	11.3718	11.5329	11.4972	11.3967	11.4985	11.3959	INSIG2	11.4489	10.748	0.700835	1.62545	8.96201e-06	0.00156274
13.2137	13.2374	13.2338	13.2695	13.2471	13.1568	13.731	13.8318	13.9248	14.0308	13.96	14.0756	KIF23	13.9257	13.2264	0.699287	1.6237	1.53337e-05	0.00231603
7.97838	8.24249	8.50362	8.48662	8.13637	8.4392	7.37003	7.76522	7.83742	7.28244	7.71716	7.62655	EXOC6	7.5998	8.29778	-0.697975	1.62223	0.000259347	0.0172748
10.838	10.8081	10.8882	11.0367	10.7627	10.6599	11.6271	11.718	11.3707	11.5607	11.5153	11.3811	PLEKHA2	11.5288	10.8323	0.696537	1.62061	3.69365e-06	0.000890128
8.04899	7.77383	7.73861	8.02429	8.13203	7.57552	8.24975	8.71404	8.90387	8.29907	8.70863	8.59517	LRRCC1	8.57842	7.88221	0.696211	1.62024	0.000520548	0.0293808
11.3777	11.3388	11.5407	11.5099	11.6553	11.2106	12.1935	11.9792	12.3447	12.1792	12.062	12.0359	NEK2	12.1324	11.4388	0.693565	1.61727	1.21299e-05	0.00200125
9.30918	9.43801	9.75473	9.4725	9.36213	9.24339	9.10907	8.76724	9.02455	8.45691	8.5611	8.50671	CCDC127	8.7376	9.42999	-0.692394	1.61596	0.000720022	0.0375743
11.1528	10.9054	10.9175	11.2491	11.0903	10.9967	10.0852	10.1596	10.452	10.389	10.4588	10.6157	RRN3	10.3601	11.052	-0.691903	1.61541	6.98566e-05	0.00681039
6.25473	6.52011	5.92553	6.39522	6.08571	5.86453	6.49039	6.93608	6.91925	6.87	6.98491	6.99514	C1orf226	6.86596	6.17431	0.691656	1.61514	0.000502428	0.0286598
7.86359	7.92782	7.65204	7.59167	7.94261	7.89928	7.37039	7.40416	6.84753	6.93243	7.26727	6.90712	PHACTR1	7.12148	7.81283	-0.691352	1.6148	0.000398033	0.0239804
9.27111	9.12385	8.7807	9.13172	8.90614	8.80201	9.6328	9.37663	9.90911	9.72143	9.44978	10.0719	BMP2	9.69361	9.00259	0.691019	1.61442	0.000601369	0.0327364
13.2013	13.0191	12.9682	13.1655	13.2721	13.0467	14.0668	13.5356	13.9543	13.7076	13.7288	13.8222	TPX2	13.8025	13.1121	0.690403	1.61373	4.9738e-05	0.00522932
13.8731	13.7117	13.92	14.0631	13.995	14.087	14.3992	14.2645	14.7753	14.8902	14.6676	14.795	RACGAP1	14.632	13.9416	0.690343	1.61367	0.000352829	0.0219985
8.50953	8.59384	8.56945	8.76171	8.49996	8.95112	7.97605	8.17673	7.91151	8.02227	7.79507	7.8787	SHPRH	7.96005	8.6476	-0.687548	1.61054	2.66585e-05	0.0034444
11.4904	11.8108	11.7107	11.8331	11.717	11.845	12.4552	12.1264	12.6188	12.4009	12.4374	12.4884	KIF11	12.4212	11.7345	0.686685	1.60958	1.4768e-05	0.00227874
7.0728	7.38519	6.94165	7.38448	7.35754	7.28688	7.84823	7.79584	8.35939	7.96232	7.65841	7.91441	PRELID2	7.9231	7.23809	0.685008	1.60771	0.000301615	0.0192531
11.8917	11.6554	11.7197	12.1858	12.0735	11.6838	12.4929	12.4051	12.7022	12.5525	12.4843	12.6814	CDK1	12.5531	11.8683	0.684758	1.60743	0.000192685	0.0140092
8.48559	8.73797	8.64102	8.70059	8.57268	8.3244	7.92443	7.94655	7.81682	7.986	7.52591	8.16826	SLC35D1	7.89466	8.57704	-0.682377	1.60478	0.000128679	0.0104147
11.0901	11.2486	11.3058	11.2224	11.1501	11.12	10.5962	10.3387	10.6488	10.3755	10.3905	10.6994	CAT	10.5082	11.1895	-0.681313	1.6036	1.98516e-05	0.00281972
8.84991	8.65445	8.40502	8.51855	8.65213	8.50831	9.39822	9.37762	9.4762	9.32054	9.2016	8.89287	TCF4	9.27784	8.59806	0.679782	1.6019	0.000115087	0.00956738
13.5132	13.3451	13.1639	13.393	13.2415	13.4393	13.8664	14.0248	14.0381	13.9953	13.9972	14.2509	KRT34	14.0288	13.3493	0.679462	1.60154	3.15971e-06	0.000847119
10.2348	10.1964	10.3416	10.3017	9.74732	10.0668	10.7959	10.6704	11.2635	10.8268	10.5323	10.8725	NR1D1	10.8269	10.1481	0.678795	1.6008	0.000526645	0.029647
8.41837	8.50192	8.18942	8.51449	8.40551	8.45779	8.99826	8.78416	9.05508	9.17051	9.13246	9.39417	PCYT2	9.08911	8.41458	0.674524	1.59607	0.000101626	0.0088605
11.9045	11.2276	11.53	11.8228	11.5606	11.4757	12.2991	12.1502	12.3011	12.2688	12.1848	12.3637	MCM8	12.2613	11.5869	0.674418	1.59595	0.000670588	0.0356893
11.6047	11.0137	11.1195	11.6225	11.5285	11.6395	12.0307	12.3657	12.1398	12.2896	11.9111	11.8345	AHNAK	12.0952	11.4214	0.673847	1.59532	0.000994154	0.0484605
9.47501	9.39582	9.48349	9.73762	9.79384	9.45977	8.93586	8.90661	8.53264	8.85941	8.96079	9.11162	DPP4	8.88449	9.55759	-0.673103	1.5945	7.6094e-05	0.00715817
8.50854	8.52286	8.11892	8.12061	8.09811	7.7926	8.8403	8.76549	9.16568	8.95947	8.55478	8.91426	UBE2S	8.86666	8.19361	0.673057	1.59445	0.000962577	0.0474606
6.66725	6.297	6.57557	6.60924	6.35604	6.0206	6.94544	6.97932	6.83131	6.97499	7.35628	7.47538	PTGER4	7.09379	6.42095	0.672838	1.59421	0.000937393	0.0468653
11.8436	11.5397	11.6821	11.8292	11.9694	11.9099	12.2807	12.3251	12.6676	12.3198	12.4693	12.7442	KIF2C	12.4678	11.7956	0.672158	1.59346	8.25952e-05	0.00763578
7.54589	7.34428	7.60185	7.47452	7.19835	7.24417	8.06221	8.00073	8.16503	7.93504	8.17753	8.08837	CDC25A	8.07148	7.40151	0.669975	1.59105	2.58655e-05	0.00340346
5.45941	5.02325	5.53674	5.69719	5.51983	5.39109	5.99189	6.23478	6.30371	6.43791	5.80871	5.86139	TRIM34	6.1064	5.43792	0.66848	1.5894	0.000768473	0.0396207
10.4736	10.6389	10.5953	10.6975	10.7467	10.5733	11.1952	11.1159	11.5701	11.293	11.3303	11.2291	SPC24	11.2889	10.6209	0.668053	1.58893	1.59644e-05	0.00237781
11.3533	11.459	11.4952	11.413	11.6623	11.2604	12.0991	12.5398	11.9541	12.1117	12.0622	11.8832	PXDC1	12.1083	11.4405	0.667815	1.58867	0.000259977	0.0172631
13.757	13.8879	13.7623	13.7667	13.65	13.7605	13.0588	13.2252	13.0934	13.0994	13.0495	13.0826	FLRT2	13.1015	13.7641	-0.662593	1.58293	2.01242e-08	2.53897e-05
11.5421	11.4883	11.4494	11.5653	11.6377	11.5552	12.1051	12.0773	12.2951	11.9402	12.2231	12.5725	RNF26	12.2022	11.5397	0.66258	1.58291	0.000427935	0.0253546
4.92081	5.20059	5.23072	5.29437	5.08526	5.30741	5.6769	5.89911	5.93702	5.88605	6.10602	5.50762	PALM2	5.83545	5.17319	0.662261	1.58256	0.000144867	0.0114232
12.8986	12.7707	12.9253	13.0197	12.5912	12.3771	13.3936	13.159	13.3906	13.5507	13.4942	13.5652	TRIM59	13.4256	12.7638	0.661788	1.58204	0.000373848	0.0227793
11.6756	11.801	11.7814	11.4757	11.3426	11.5615	11.1165	11.1692	10.7684	10.9837	10.7969	10.8343	SLC22A5	10.9448	11.6063	-0.661475	1.5817	6.77198e-05	0.00669334
4.01161	3.66568	4.13392	3.79529	3.85109	3.94556	3.33855	3.10166	3.11159	3.11471	3.57789	3.21045	PRR23B	3.24248	3.90053	-0.658048	1.57795	7.9993e-05	0.00745952
10.7578	10.4624	10.7366	10.5354	10.5744	10.6966	9.70154	10.2138	10.044	9.80124	10.161	9.90661	IRF2	9.97136	10.6272	-0.655841	1.57553	0.000126949	0.0103137
12.3941	12.0721	12.3075	12.4532	12.3738	11.9748	12.9416	12.7253	13.0693	13.0107	12.7827	12.9769	NCAPH	12.9177	12.2626	0.655125	1.57475	8.16066e-05	0.00757705
11.2917	11.5659	11.4687	11.0761	11.2516	11.1134	10.5927	10.6743	10.3974	10.9513	10.6168	10.6103	MLLT11	10.6405	11.2946	-0.654145	1.57368	0.00012104	0.00994662
10.8841	10.7493	10.7569	10.8635	10.6249	10.6946	9.95438	10.059	10.092	10.1067	10.1385	10.3018	AP1S3	10.1087	10.7622	-0.653507	1.57299	1.07021e-06	0.000370222
7.88856	7.74637	7.33559	7.70271	8.03962	7.95631	8.28257	8.7257	8.19177	8.7183	8.24463	8.42613	RNF19A	8.43152	7.77819	0.653327	1.57279	0.000948184	0.0471848
12.6298	12.5651	12.3328	12.6835	12.8981	12.5799	13.0702	13.1268	13.4901	13.2285	13.2316	13.4593	TACC3	13.2677	12.6149	0.652883	1.57231	8.42204e-05	0.00762177
12.9578	12.9767	13.0549	13.0646	12.873	12.7205	12.4233	12.3255	12.1657	12.4732	12.1611	12.1946	MEGF9	12.2906	12.9413	-0.65068	1.56991	7.23721e-06	0.00136161
11.6713	11.4295	11.3848	11.832	11.5262	11.4611	12.0006	11.9384	12.2609	12.1729	12.2717	12.553	RDH11	12.1996	11.5508	0.648753	1.56781	0.000246289	0.0166637
10.8371	10.7626	10.9313	11.0088	11.0302	10.6712	11.3831	11.4484	11.6052	11.5659	11.4461	11.6711	KIF4A	11.52	10.8735	0.646452	1.56531	7.50704e-06	0.00138803
12.096	11.7924	11.7639	12.2369	12.0521	11.997	11.0875	11.4343	11.4058	11.4227	11.3203	11.3917	TVP23B	11.3437	11.9897	-0.645995	1.56482	5.7532e-05	0.00590405
11.9376	11.9439	12.071	11.9473	12.1271	12.3456	12.6401	12.9409	12.7271	12.7835	12.7251	12.4296	ARHGAP17	12.7077	12.0621	0.645617	1.56441	4.79182e-05	0.00511318
12.088	11.8406	11.8296	12.0992	11.9499	11.9086	11.1444	11.4815	11.2315	11.4404	11.2376	11.3078	TVP23C	11.3072	11.9526	-0.645433	1.56421	4.49093e-06	0.00101391
10.5104	9.92762	10.1106	10.1731	10.212	10.2809	9.76683	9.69112	9.8204	9.237	9.29106	9.53826	SMAD1	9.55745	10.2024	-0.644986	1.56372	0.000601325	0.0328173
10.3215	9.8994	10.1932	10.1052	10.1949	10.0478	10.7111	10.8213	10.9195	10.9996	10.786	10.3865	CDC42SE1	10.7707	10.127	0.643673	1.5623	0.000195892	0.014099
11.0591	10.9687	10.8986	10.8579	10.9328	10.6479	11.6702	11.3058	11.6347	11.6125	11.4076	11.5898	PTPRB	11.5368	10.8941	0.642632	1.56117	1.44319e-05	0.002276
14.1917	13.7385	13.723	13.937	13.792	13.4964	14.3403	14.4706	14.4453	14.4568	14.4058	14.6084	ERRFI1	14.4545	13.8131	0.64143	1.55987	0.000582182	0.0321821
9.18355	9.53915	9.68535	9.51199	9.33577	9.47773	8.77185	8.504	9.06763	8.80538	8.91576	8.82684	RIC8B	8.81524	9.45559	-0.640349	1.55871	0.000109381	0.00923627
9.59881	9.63263	9.26379	9.81044	9.34323	9.58945	10.0121	10.2166	10.0805	10.3897	10.203	10.1643	HELLS	10.1777	9.53972	0.637981	1.55615	0.000136947	0.0109599
12.7098	12.5819	12.661	12.6732	12.5201	12.4491	12.0317	11.956	11.9555	12.0212	12.039	11.7685	ACAA2	11.962	12.5992	-0.637213	1.55532	7.15908e-07	0.000295285
7.27387	6.71101	6.74265	6.84851	6.90547	6.91087	7.44469	7.54306	7.20602	7.65547	7.42317	7.94315	PRIMPOL	7.53593	6.89873	0.637194	1.5553	0.000734507	0.0381445
15.0086	14.9421	14.978	15.0527	15.0193	14.6644	15.8461	15.4349	15.719	15.464	15.4557	15.5621	FDFT1	15.5803	14.9442	0.636102	1.55412	3.81698e-05	0.00437789
10.9648	11.1104	11.3283	11.1799	11.25	10.9909	10.4436	10.515	10.5031	10.4772	10.4958	10.5797	MINPP1	10.5024	11.1374	-0.634983	1.55292	4.8438e-05	0.00511772
10.5718	10.2609	10.5617	10.6405	10.511	10.553	11.2204	11.5159	10.9743	10.9842	11.2133	10.9963	NDRG1	11.1507	10.5165	0.63426	1.55214	0.000210364	0.0148418
8.80531	8.51052	8.26852	8.54739	8.54769	8.35303	8.98875	9.14738	9.61829	9.06612	8.91916	9.09785	OSBP2	9.13959	8.50541	0.634179	1.55205	0.000665786	0.0356104
14.6625	14.4158	14.4144	14.6527	14.7048	14.6568	15.0551	15.0572	15.2649	15.3102	15.3456	15.2748	ACLY	15.218	14.5845	0.633467	1.55129	7.66719e-06	0.00140552
6.73549	7.0199	7.33775	6.99886	6.79633	6.59477	7.66883	7.45735	7.52912	7.70969	7.33389	7.58482	NEMP2	7.54728	6.91385	0.633433	1.55125	0.000951401	0.0472353
10.1099	9.91454	9.76912	10.0322	9.70646	9.99883	10.4302	10.671	10.3616	10.5679	10.4995	10.7887	EDEM1	10.5531	9.92184	0.631303	1.54896	3.94345e-05	0.00445154
6.97996	6.78564	6.9691	7.14165	6.79113	6.90576	7.26863	7.82708	7.50248	7.39117	7.83171	7.51669	EFNA3	7.55629	6.92887	0.627419	1.5448	0.000404876	0.0241888
13.9489	13.687	13.81	14.1392	14.0951	13.7876	13.1873	13.2338	13.3803	13.2731	13.3276	13.3187	HSPH1	13.2868	13.9113	-0.62449	1.54167	0.000149853	0.0116874
10.9244	11.1175	10.9492	11.1136	10.846	11.2677	10.3806	10.3511	10.5818	10.4668	10.3868	10.31	DNAJC16	10.4128	11.0364	-0.623547	1.54066	2.58872e-05	0.00338554
8.98456	9.37548	8.91255	9.02299	9.35289	9.19131	8.75159	8.62963	8.32866	8.74612	8.25546	8.39487	ZSCAN21	8.51772	9.13996	-0.622244	1.53927	0.000425059	0.0252539
13.2719	12.8189	12.7807	12.9668	12.7419	12.7353	13.3708	13.8053	13.4522	13.5542	13.4791	13.386	PVR	13.5079	12.8859	0.622015	1.53902	0.000213646	0.0149748
11.8579	11.6547	11.6602	11.6787	11.743	11.5409	12.2766	12.3149	12.1371	12.3991	12.4443	12.2928	JUND	12.3108	11.6892	0.621575	1.53855	1.40575e-06	0.000456826
7.41036	7.58688	7.84255	7.79218	7.76703	7.60325	7.19764	7.11516	7.03538	7.17495	6.86661	6.88343	ZFP30	7.04553	7.66704	-0.621516	1.53849	3.98861e-05	0.00447894
8.30406	8.74472	8.34086	8.24873	8.25892	8.31247	9.06497	9.02398	8.77849	8.91299	9.1903	8.96343	SYDE2	8.98903	8.36829	0.620732	1.53766	9.8996e-05	0.0086664
12.9007	12.9751	12.9251	13.0317	13.1923	12.9157	13.4592	13.5173	13.6911	13.794	13.6007	13.6022	CENPF	13.6108	12.9901	0.620668	1.53759	3.12415e-06	0.000848187
7.22633	7.57189	7.57592	7.43463	7.25591	7.58903	7.9582	8.15479	8.03954	8.29579	8.18311	7.74602	DMPK	8.06291	7.44229	0.620624	1.53754	0.000156408	0.0121106
8.20452	8.44654	8.7071	8.42756	8.39382	8.41423	9.46633	8.81952	8.99855	8.94892	8.92586	9.15225	TBC1D10A	9.0519	8.43229	0.619611	1.53646	0.000441185	0.0258539
9.29887	8.58707	9.09434	9.01646	9.17866	9.13784	9.786	9.36532	9.98401	9.65016	9.55535	9.68859	SPC25	9.67157	9.05221	0.619365	1.5362	0.000911348	0.0457766
9.98484	10.0566	10.2454	10.3349	9.99643	10.012	10.5958	10.6584	10.8164	10.7669	10.8978	10.6012	ADNP2	10.7227	10.105	0.617708	1.53444	1.692e-05	0.00248562
12.0912	12.0471	12.01	12.3076	12.0805	11.8438	12.6805	12.4004	12.9062	12.7056	12.6417	12.7417	TMPO	12.6793	12.0633	0.615993	1.53261	5.04489e-05	0.00525256
12.1569	12.3634	12.8291	12.4267	12.4153	12.6337	11.8767	11.8797	11.7752	11.9674	11.7946	11.8381	TLE4	11.8553	12.4708	-0.615573	1.53217	0.000861846	0.0436994
12.4841	12.8486	12.8189	12.7376	12.6186	12.7906	12.1104	12.187	11.7687	12.2513	12.2081	12.0795	SLC48A1	12.1008	12.7164	-0.615567	1.53216	6.37061e-05	0.0063849
9.71209	9.91524	10.1224	9.52519	9.72966	9.75951	8.98574	8.78945	9.34466	9.15207	9.38514	9.42028	FAM174A	9.17956	9.79401	-0.614448	1.53097	0.001027	0.0499483
8.2379	8.24859	8.41063	8.38469	8.27556	8.04686	7.44829	7.83455	7.51576	7.46455	7.6947	7.96551	CNKSR3	7.65389	8.26737	-0.613477	1.52994	0.000284875	0.0183484
8.48755	8.81024	8.85024	8.42272	8.67503	8.89847	8.23103	8.36927	7.6723	8.06232	8.01598	8.11723	ANOS1	8.07802	8.69071	-0.612685	1.5291	0.000709179	0.0372806
9.62377	9.32616	9.80105	9.65727	9.59486	9.26596	8.91824	8.8586	8.83926	8.72522	8.94269	9.3145	CMTR2	8.93309	9.54485	-0.611759	1.52812	0.000404621	0.0242411
13.6583	13.481	13.4777	13.5647	13.5933	13.5588	14.0598	14.1298	14.1364	14.1374	14.2767	14.2561	ACAT2	14.166	13.5556	0.610393	1.52668	1.0903e-07	6.68137e-05
14.2417	14.3226	14.3147	14.2793	14.146	14.1969	13.7093	13.7349	13.5579	13.5675	13.5754	13.6954	OTX2	13.6401	14.2502	-0.610162	1.52643	8.90162e-08	5.96631e-05
11.9618	12.1778	11.9118	12.4372	12.2094	11.9331	12.4935	12.7184	12.7499	12.7053	12.7609	12.8611	MYEF2	12.7148	12.1052	0.609668	1.52591	0.000241818	0.0164651
10.1394	10.3208	10.4148	10.3315	10.1352	10.1494	9.56364	9.56003	9.70045	9.33995	9.81976	9.85133	GPR137B	9.63919	10.2485	-0.609321	1.52554	0.000132514	0.0106849
9.52835	9.36952	8.94461	9.43739	9.4157	9.39743	9.8363	9.85983	10.0861	9.92166	9.96273	10.082	TCF7	9.95809	9.34883	0.609259	1.52548	0.000257476	0.0172036
8.23972	8.77248	8.81189	8.3749	8.50485	8.49271	8.09719	7.9638	7.97584	7.8407	8.00143	7.67075	CCDC85A	7.92495	8.53276	-0.607808	1.52394	0.000397509	0.0240162
6.77295	7.14809	6.94943	7.18061	6.71084	6.7153	6.34344	6.30644	6.2472	6.24897	6.21527	6.47718	TMEM200A	6.30642	6.91287	-0.606453	1.52251	0.000401285	0.0241085
7.43773	7.34186	7.00283	7.43364	6.96097	7.4687	6.80703	6.77683	6.67025	6.60981	6.7946	6.3489	ZNF570	6.6679	7.27429	-0.606386	1.52244	0.000554653	0.0310606
12.5132	12.7724	12.851	12.6015	12.7574	12.5577	13.3035	13.0603	13.2545	13.1796	13.3068	13.5828	CLDN11	13.2812	12.6755	0.605698	1.52172	6.9754e-05	0.00683143
10.4403	10.1733	10.1522	10.2805	10.5538	10.2239	10.9795	10.4916	11.0717	10.9357	10.8381	11.1415	GINS1	10.9097	10.304	0.60569	1.52171	0.000518122	0.0293211
12.9704	12.888	13.2133	13.191	13.2448	13.2987	12.3589	12.5145	12.7803	12.4723	12.3704	12.6797	CHORDC1	12.5293	13.1344	-0.605013	1.52099	9.32973e-05	0.00826876
11.7727	11.9102	11.6564	12.0382	11.9928	12.1512	12.4739	12.7263	12.4293	12.682	12.5205	12.3092	FOXO3	12.5235	11.9202	0.603278	1.51916	0.000115778	0.00958771
12.0215	12.0452	12.1305	12.2075	12.1557	12.2864	12.628	12.3313	12.9141	12.8003	12.7898	12.9995	NDC80	12.7439	12.1411	0.602717	1.51857	0.000842336	0.0428114
8.16049	8.45772	8.5672	8.32957	8.29072	8.17757	7.65419	7.66148	7.93282	7.80775	7.56496	7.74898	KCNH5	7.72836	8.33054	-0.602182	1.51801	3.65587e-05	0.00426147
10.9916	11.3279	11.2326	10.8586	10.7455	10.8762	10.6038	10.0206	10.4574	10.2933	10.6092	10.457	LOC101060389	10.4069	11.0054	-0.598535	1.51418	0.000986394	0.0481917
11.2667	11.0413	11.0409	11.3056	11.4296	11.2124	11.7237	12.0948	11.6679	11.816	11.8104	11.7637	AK4	11.8128	11.2161	0.59667	1.51222	4.53582e-05	0.00493829
8.26044	8.51528	8.56193	8.53237	8.51393	8.49604	7.90725	8.14199	7.80951	7.63523	7.73833	8.06862	LRRC17	7.88349	8.48	-0.596511	1.51206	0.00019364	0.014031
11.3431	11.2578	11.3613	11.4788	11.3443	11.321	11.8085	11.6921	12.1002	11.9797	11.8034	12.3	HMMR	11.9473	11.3511	0.596273	1.51181	0.000821795	0.0418667
9.19647	9.34547	9.42721	8.87824	9.18016	9.09257	9.7206	9.71404	10.0606	9.5468	9.75874	9.89514	TNFAIP8L1	9.78266	9.18669	0.59597	1.51149	0.000240991	0.016461
8.68203	8.43151	8.41052	8.50704	8.6357	8.97853	7.73712	8.06863	8.19167	8.12332	8.15794	7.80135	ZNF224	8.01334	8.60756	-0.594217	1.50965	0.000499522	0.02857
10.4124	10.0445	9.94377	10.2325	10.0097	9.71146	10.4132	10.6792	10.6175	10.5768	10.6481	10.9718	ZC3H12C	10.6511	10.059	0.592047	1.50738	0.000899798	0.0453025
10.1674	9.94315	10.3655	10.1557	10.1508	9.94737	10.653	10.5968	10.9067	10.5579	10.7037	10.8639	PDE12	10.7137	10.1217	0.59202	1.50736	5.00771e-05	0.00523928
10.0682	9.81876	10.1319	10.32	10.2696	10.3242	10.5594	10.5813	10.7525	10.747	10.6802	11.16	WDR37	10.7467	10.1554	0.591314	1.50662	0.000598451	0.0328276
9.74562	9.57151	9.06312	9.46627	9.51594	9.34185	8.68341	8.94803	8.81343	8.79948	8.94804	8.97108	BICD1	8.86058	9.45072	-0.59014	1.50539	0.000708916	0.0373583
8.5505	8.10108	8.2749	8.62321	8.44812	8.43648	9.01051	8.74301	9.09216	9.22059	8.69622	9.2093	LRR1	8.9953	8.40572	0.589583	1.50481	0.000715928	0.0375433
10.6897	10.7335	10.5211	10.9733	10.6705	10.7541	10.9361	11.2942	11.3202	11.3486	11.3816	11.5942	BCL10	11.3125	10.7237	0.588767	1.50396	0.000366858	0.0225455
13.7278	13.7632	13.6363	13.7727	13.7186	13.6891	13.1745	13.2508	13.0034	13.0931	13.1915	13.0793	AKR1B1	13.1321	13.7179	-0.585842	1.50091	8.00702e-07	0.000312245
10.3561	10.7032	10.5893	10.5562	10.8099	10.8725	9.96572	9.98765	10.1916	9.95492	10.2751	9.99768	OSER1	10.0621	10.6479	-0.585771	1.50084	0.000154204	0.0119832
10.9444	11.196	11.1966	10.8944	10.9536	10.9377	11.6648	11.2058	11.7579	11.8047	11.4968	11.7065	CIT	11.6061	11.0204	0.58565	1.50071	0.000512008	0.0291288
5.55015	5.25483	6.26403	5.32793	5.56551	5.79599	6.46386	6.60916	5.76799	6.62605	7.00768	6.53008	PER1	6.5008	5.62641	0.874398	1.83324	0.00294094	0.117681
10.6977	10.9262	10.8424	10.8386	10.7211	10.7407	13.0584	13.6846	11.9203	12.9311	12.5306	11.9191	KLF10	12.674	10.7944	1.87957	3.67965	0.00105953	0.0512974
